# Supplementary material for: Development of a Japanese version of the Psychological Ownership Scale
Source: PeerJ. 2022 Mar 24;10:e13063. doi: 10.7717/peerj.13063 (PMC8957756; doi:10.7717/peerj.13063)
Supplement: Supplemental Information 3 [file peerj-10-13063-s003.xlsx]

## Sheet: Study1_Survey1
ID	gender	age	PSL1	PSL2	PSL3	PSL4	PSL5	PSL6	FOO7	FOO8	FOO9	Control	WTA	WTP	MP	WTA/MP	WTP/MP	WTA/WTP
1	male	53	2	2	2	2	3	2	2	3	2	3	30000	15000	30000	1	0.5	2
2	male	46	3	3	3	3	3	3	1	3	3	4	0	1000	20000000	0	5e-05	0
3	male	42	5	3	2	3	4	2	5	5	5	6	50000	50000	30000	1.66667	1.66667	1
4	male	47	3	4	3	3	3	2	4	4	4	4	1200000	1200000	1000000	1.2	1.2	1
5	female	46	4	3	3	1	4	1	5	5	1	7	60000	1500	30000	2	0.05	40
6	male	41	3	3	3	3	2	3	3	3	3	5	1000000	1000000	30000	33.3333	33.3333	1
7	female	23	2	4	3	3	3	3	4	4	4	5	30000	30000	30000	1	1	1
8	female	25	2	2	3	3	3	3	5	5	4	6	100000	10000	35000	2.85714	0.285714	10
9	male	45	2	2	2	3	3	2	3	3	4	5	500000	30000	30000	16.6667	1	16.6667
10	male	51	4	4	2	2	3	3	5	5	5	7	100000	20000	50000	2	0.4	5
11	male	63	3	3	3	3	4	4	3	4	4	5	5000000	1000000	1200000	4.16667	0.833333	5
12	male	53	4	4	4	5	4	1	5	5	5	6	100000000	30000	28000	3571.43	1.07143	3333.33
13	male	32	3	3	4	2	4	2	5	5	5	5	40000	30000	30000	1.33333	1	1.33333
14	male	56	4	3	3	4	4	4	4	4	2	5	1000000	10000	50000	20	0.2	100
15	female	50	4	4	3	4	4	3	4	4	4	6	0	5000	20000	0	0.25	0
16	male	36	1	1	1	2	3	1	1	1	2	6	5000	5000	8000	0.625	0.625	1
17	male	40	3	3	3	3	3	3	3	3	3	4	10000	20000	1300	7.69231	15.3846	0.5
18	female	40	3	3	2	2	3	2	3	1	3	4	10000	5000	4000	2.5	1.25	2
19	male	43	1	3	2	3	2	3	5	5	5	6	70000	70000	70000	1	1	1
20	male	43	3	3	2	2	2	3	4	4	4	6	5000	5000	28000	0.178571	0.178571	1
21	male	31	4	3	3	3	4	3	4	4	4	5	100000	50000	70000	1.42857	0.714286	2
22	female	49	3	1	3	3	3	4	3	5	4	7	10000	10000	30000	0.333333	0.333333	1
23	female	39	3	4	3	3	3	4	3	3	4	4	100000	125000	500	200	250	0.8
24	male	55	2	2	2	2	2	3	3	2	3	4	50000	30000	35000	1.42857	0.857143	1.66667
25	female	37	3	4	2	2	4	3	5	5	5	7	200000	20000	20000	10	1	10
26	male	57	4	4	3	4	4	4	5	5	5	6	30000	15000	70000	0.428571	0.214286	2
27	female	27	1	1	2	1	2	1	2	3	2	4	50000	1000	30000	1.66667	0.0333333	50
28	male	40	4	4	4	4	4	4	5	5	5	6	50000	50000	50000	1	1	1
29	male	44	2	4	2	4	4	3	4	3	3	3	50000	40000	22000	2.27273	1.81818	1.25
30	male	49	2	2	3	1	2	1	3	3	5	6	50000	30000	50000	1	0.6	1.66667
31	female	25	5	5	5	1	3	1	1	5	4	5	1000000	130000	100000	10	1.3	7.69231
32	female	55	1	1	1	1	4	2	4	5	5	6	30000	30000	45000	0.666667	0.666667	1
33	male	50	5	4	4	4	4	4	5	5	4	5	1000000	200000	100000	10	2	5
34	male	47	2	2	2	2	2	2	3	4	3	5	100000	70000	60000	1.66667	1.16667	1.42857
35	female	48	4	3	4	4	4	3	5	5	3	6	100000	100000	30000	3.33333	3.33333	1
36	male	25	3	3	3	4	2	3	3	3	3	7	10000	30000	1000	10	30	0.333333
37	male	56	3	3	3	3	3	4	3	3	3	5	100000000	100000001	50000000	2	2	1
38	male	68	4	5	4	5	5	4	5	5	5	6	120000	120000	100000	1.2	1.2	1
39	male	46	2	2	3	3	3	3	3	3	2	4	3000	1000	1000	3	1	3
40	female	26	4	3	2	3	4	3	3	3	4	6	50000	30000	35000	1.42857	0.857143	1.66667
41	male	55	3	3	3	3	3	3	3	3	3	5	80000	20000	50000	1.6	0.4	4
42	male	56	4	4	4	5	4	4	4	5	5	7	50000	40000	32000	1.5625	1.25	1.25
43	male	49	3	3	4	2	4	3	5	5	5	7	30000	20000	40000	0.75	0.5	1.5
44	male	33	4	5	4	3	5	3	5	5	5	6	40000	300000	39980	1.0005	7.50375	0.133333
45	male	44	1	3	3	4	2	2	5	3	5	6	20000	50000	25000	0.8	2	0.4
46	male	48	3	3	3	3	4	3	4	4	4	5	50000	45000	56000	0.892857	0.803571	1.11111
47	female	28	5	3	3	3	3	3	5	5	5	7	3000000	1000000	40000	75	25	3
48	male	44	2	3	3	3	3	3	3	3	3	4	30000	30000	30000	1	1	1
49	female	37	3	2	3	3	2	4	4	3	3	5	5000	10000	25000	0.2	0.4	0.5
50	male	72	3	3	3	4	4	2	4	4	3	5	25000	30000	28000	0.892857	1.07143	0.833333
51	female	38	5	3	3	2	5	3	5	2	2	3	1000	1000000	10000	0.1	100	0.001
52	male	56	2	4	4	4	4	3	3	4	3	4	20000	10000	12000	1.66667	0.833333	2
53	male	43	1	2	3	2	4	1	5	5	2	4	15000	15000	20000	0.75	0.75	1
54	female	46	2	2	2	3	3	2	5	5	4	4	50000	30000	20000	2.5	1.5	1.66667
55	female	57	4	4	3	3	4	4	5	4	4	6	100000	50000	50000	2	1	2
56	male	47	1	3	3	1	3	3	3	3	3	7	20000	20000	30000	0.666667	0.666667	1
57	female	37	5	4	4	4	4	4	5	5	5	6	15000	5000	30000	0.5	0.166667	3
58	male	24	4	3	1	1	1	1	1	2	2	7	50000	30000	27000	1.85185	1.11111	1.66667
59	male	45	4	2	3	3	4	4	5	5	5	6	50000	30000	28000	1.78571	1.07143	1.66667
60	male	41	3	3	4	4	4	5	4	3	2	5	100000000	3000000	100000000	1	0.03	33.3333
61	male	50	2	2	3	2	2	2	5	5	4	6	40000	30000	40000	1	0.75	1.33333
62	female	45	1	1	1	1	1	1	3	3	1	3	300000	300000	100000	3	3	1
63	male	44	4	3	3	3	3	3	4	4	5	5	10000	15000	50000	0.2	0.3	0.666667
64	male	57	3	2	3	2	3	3	5	5	5	6	8000	10000	36000	0.222222	0.277778	0.8
65	male	40	3	3	3	3	3	3	3	3	3	4	10000	5000	6500	1.53846	0.769231	2
66	male	48	1	1	1	2	1	2	5	5	5	5	30000	30000	30000	1	1	1
67	male	41	2	3	2	3	3	2	4	3	4	4	50000	58000	45000	1.11111	1.28889	0.862069
68	回答しない	32	5	5	5	3	5	5	5	5	5	5	100000	15000	50000	2	0.3	6.66667
69	male	57	3	3	3	2	4	4	4	4	4	6	50000	40000	30000	1.66667	1.33333	1.25
70	male	70	3	3	3	2	4	3	4	4	4	7	20000	20000	27800	0.719424	0.719424	1
71	male	47	3	3	4	4	5	3	1	5	5	5	150000	100000	260000	0.576923	0.384615	1.5
72	male	43	3	3	3	3	3	3	3	3	3	4	10000	10000	10000	1	1	1
73	male	35	3	2	1	2	2	3	4	4	4	4	30000	30000	29800	1.00671	1.00671	1
74	male	33	2	2	2	3	3	3	2	2	2	4	10000	10000	1000	10	10	1
75	male	54	2	1	1	3	2	2	2	2	2	4	35000	40000	30000	1.16667	1.33333	0.875
76	male	48	5	5	5	4	5	4	5	5	5	6	50000	40000	38500	1.2987	1.03896	1.25
77	male	45	2	2	2	2	1	3	4	4	2	4	100000	120000	50000	2	2.4	0.833333
78	male	45	4	4	4	2	2	1	5	5	5	7	40000	40000	35000	1.14286	1.14286	1
79	female	28	3	3	2	2	3	3	3	4	2	5	50000	30000	32000	1.5625	0.9375	1.66667
80	male	55	3	2	2	4	2	2	3	2	2	4	500000	800000	450000	1.11111	1.77778	0.625
81	female	26	2	3	2	2	1	1	4	4	4	6	40000	50000	50000	0.8	1	0.8
82	male	39	3	3	3	3	3	3	4	4	5	6	30000	30000	50000	0.6	0.6	1
83	male	29	2	4	2	2	4	2	5	5	4	5	40000	15000	13000	3.07692	1.15385	2.66667
84	female	50	3	5	3	4	5	4	5	5	5	6	5000	10000	30000	0.166667	0.333333	0.5
85	male	51	3	3	3	3	3	4	3	3	4	5	50000	3000	5000	10	0.6	16.6667
86	female	28	1	3	2	3	3	2	3	4	3	5	60000	30000	25000	2.4	1.2	2
87	male	56	5	4	3	5	4	3	5	4	5	6	50000	30000	30000	1.66667	1	1.66667
88	male	43	1	1	1	1	1	1	2	2	1	2	30000	30000	30000	1	1	1
89	male	41	4	4	3	1	4	3	5	5	4	5	100000	10000	20000	5	0.5	10
90	male	45	3	4	2	2	4	3	4	4	4	6	20000	15000	23000	0.869565	0.652174	1.33333
91	male	39	5	3	1	2	3	1	5	5	4	5	50000	40000	22000	2.27273	1.81818	1.25
92	female	53	3	3	3	3	3	3	3	3	3	4	50000	60000	50000	1	1.2	0.833333
93	male	27	2	4	3	4	4	3	4	2	4	5	30000	25000	28000	1.07143	0.892857	1.2
94	male	39	2	3	3	2	3	1	5	5	5	7	50000	40000	29800	1.67785	1.34228	1.25
95	male	35	2	2	2	1	3	2	3	3	2	4	30000	10000	28000	1.07143	0.357143	3
96	male	39	3	2	3	2	3	2	3	4	4	5	30000	25000	30000	1	0.833333	1.2
97	male	52	3	3	3	2	3	2	3	3	2	5	10000000	10000000	10000000	1	1	1
98	female	41	4	4	4	4	5	5	4	5	4	7	30000	30000	30000	1	1	1
99	female	30	4	2	1	4	2	2	4	5	5	6	100000	50000	50000	2	1	2
100	male	47	1	1	1	5	1	2	3	3	2	4	50000	55000	45000	1.11111	1.22222	0.909091
101	male	67	3	4	3	4	4	1	4	4	4	6	50000	50000	30000	1.66667	1.66667	1
102	male	42	3	2	3	2	2	2	3	3	2	3	10000	11000	15000	0.666667	0.733333	0.909091
103	female	30	5	5	5	3	4	3	5	5	5	5	1000000	500000	600000	1.66667	0.833333	2
104	female	47	2	2	1	4	4	1	5	5	5	4	100000	50000	40000	2.5	1.25	2
105	male	37	3	3	2	4	3	1	4	5	4	3	60000	50000	29800	2.01342	1.67785	1.2
106	male	50	3	4	4	4	4	4	4	5	5	5	40000	30000	34000	1.17647	0.882353	1.33333
107	male	31	3	5	3	4	4	2	5	5	5	5	35000	30000	35000	1	0.857143	1.16667
108	male	43	3	3	3	3	3	2	3	2	4	5	30000	1000000	1000000	0.03	1	0.03
109	female	46	4	4	4	4	5	4	5	5	5	7	50000	50000	50000	1	1	1
110	male	49	1	3	3	3	3	3	3	5	3	7	30000	1000	30000	1	0.0333333	30
111	female	43	4	4	4	4	4	4	5	5	5	5	80000	40000	33000	2.42424	1.21212	2
112	male	42	3	3	3	3	2	3	3	3	4	4	30000	30000	30000	1	1	1
113	回答しない	53	3	1	2	2	3	3	4	4	4	6	30000	10000	30000	1	0.333333	3
114	male	36	3	3	4	4	4	2	5	5	1	6	25000	16000	26000	0.961538	0.615385	1.5625
115	female	34	2	1	2	3	2	1	3	4	4	5	50000	50000	30000	1.66667	1.66667	1
116	female	36	3	3	3	3	4	3	2	3	3	4	50000	100000	40000	1.25	2.5	0.5
117	male	52	5	5	5	5	5	2	5	5	5	6	2000000	2000000	70000	28.5714	28.5714	1
118	male	37	3	3	3	3	4	4	4	3	2	5	25000	10000	30000	0.833333	0.333333	2.5
119	male	35	3	3	4	3	4	3	4	4	4	4	30000	25000	28000	1.07143	0.892857	1.2
120	female	41	3	4	3	4	4	3	4	5	3	6	60000	30000	35000	1.71429	0.857143	2
121	female	50	3	4	3	4	3	4	4	3	3	5	50000	70000	30000	1.66667	2.33333	0.714286
122	male	49	2	1	1	3	3	2	3	2	2	4	20000	50000	80000	0.25	0.625	0.4
123	male	42	2	4	4	4	5	1	5	5	3	3	50000	50000	50000	1	1	1
124	male	20	2	4	4	4	4	3	3	5	5	6	80000	45000	100000	0.8	0.45	1.77778
125	female	37	3	3	2	4	3	3	5	5	4	7	50000	30000	20000	2.5	1.5	1.66667
126	male	34	1	3	2	2	2	3	2	4	3	5	35000	20000	30000	1.16667	0.666667	1.75
127	female	37	2	4	4	5	4	2	5	5	5	5	100000	50000	30000	3.33333	1.66667	2
128	female	65	3	4	3	4	3	3	3	4	4	6	5000	30000	30000	0.166667	1	0.166667
129	female	52	1	2	3	3	3	2	2	4	4	5	70000	50000	50000	1.4	1	1.4
130	female	34	4	4	4	4	5	3	5	4	4	7	500000	100000	40000	12.5	2.5	5
131	female	31	3	2	3	3	3	3	5	5	5	5	200000	29000	30000	6.66667	0.966667	6.89655
132	male	42	4	4	3	4	4	3	5	5	4	4	100000	40000	37000	2.7027	1.08108	2.5
133	female	43	5	5	1	1	1	1	5	5	5	7	30000	30000	30000	1	1	1
134	female	56	4	4	3	4	3	2	3	3	4	6	50000	30000	30000	1.66667	1	1.66667
135	female	29	3	4	4	3	4	4	5	4	4	5	60000	60000	30000	2	2	1
136	male	43	2	3	2	3	4	3	4	3	2	6	10000	10000	30000	0.333333	0.333333	1
137	male	47	4	4	3	3	4	3	5	5	5	7	200000	50000	50000	4	1	4
138	male	65	3	5	5	5	5	5	5	5	5	7	30000	20000	30000	1	0.666667	1.5
139	male	33	4	4	3	2	4	3	5	4	4	6	50000	30000	30000	1.66667	1	1.66667
140	female	27	4	4	4	2	4	3	5	3	2	5	100000	150000	50000	2	3	0.666667
141	male	48	1	1	1	2	3	1	5	5	5	7	60000	80000	60000	1	1.33333	0.75
142	male	50	3	3	3	3	4	3	4	4	3	5	50000	30000	50000	1	0.6	1.66667
143	female	39	3	4	4	4	4	4	4	4	4	6	50000	50000	50000	1	1	1
144	male	48	3	3	3	3	3	3	5	4	3	5	30000	20000	25000	1.2	0.8	1.5
145	female	55	1	2	1	3	2	2	5	5	5	6	30000	20000	28000	1.07143	0.714286	1.5
146	male	35	4	4	3	4	4	2	5	5	5	6	100000	100000	39980	2.50125	2.50125	1
147	female	29	4	4	4	2	3	3	5	5	5	7	40000	2000	20000	2	0.1	20
148	male	39	5	5	5	5	5	5	5	5	5	4	50000	50000	25000	2	2	1
149	male	65	3	3	3	3	3	3	3	3	3	4	40000	20000	60000	0.666667	0.333333	2
150	male	66	2	4	3	3	4	3	4	4	4	5	5000000	5000000	5500000	0.909091	0.909091	1
151	female	56	3	1	2	1	1	1	5	5	5	4	1000000	100000	200000	5	0.5	10
152	female	48	4	3	4	3	4	3	5	5	5	7	1000000	50000	50000	20	1	20
153	male	41	3	1	2	3	3	1	5	5	5	6	30000	10000	30000	1	0.333333	3
154	female	44	4	4	4	4	5	4	5	5	5	6	30000	30000	30000	1	1	1
155	female	33	4	2	3	2	2	2	4	3	3	5	30000	30000	30000	1	1	1
156	male	56	2	2	4	2	4	2	4	4	5	6	50000	50000	60000	0.833333	0.833333	1
157	male	38	1	1	1	4	2	3	5	5	4	7	50000	50000	22000	2.27273	2.27273	1
158	male	42	3	4	3	4	4	2	3	3	3	5	35000	30000	30800	1.13636	0.974026	1.16667
159	male	39	1	1	1	4	3	1	3	3	3	3	30000	30000	30000	1	1	1
160	male	46	3	5	4	4	5	3	2	5	5	6	500000	150000	98000	5.10204	1.53061	3.33333
161	male	38	4	4	4	4	5	5	5	5	4	6	30000	35000	29800	1.00671	1.1745	0.857143
162	female	53	1	1	1	1	1	1	1	1	1	7	0	50000	50000	0	1	0
163	female	35	3	2	3	2	3	3	3	4	4	5	50000	25000	35000	1.42857	0.714286	2
164	female	43	1	1	1	1	1	1	1	1	1	6	7000000	3000000	800000	8.75	3.75	2.33333
165	female	39	2	2	2	5	4	2	4	5	3	4	30000	34000	68000	0.441176	0.5	0.882353
166	female	49	3	3	2	2	3	3	4	3	3	4	200000	10000	100000	2	0.1	20
167	female	44	4	3	4	3	2	3	4	4	3	5	50000	30000	2800	17.8571	10.7143	1.66667
168	female	58	1	1	1	1	1	1	1	1	1	1	30000	15000	30000	1	0.5	2
169	male	55	3	3	3	2	3	2	3	4	2	5	10000	15000	12000	0.833333	1.25	0.666667
170	male	43	4	4	3	2	4	3	5	5	5	6	50000	15000	35000	1.42857	0.428571	3.33333
171	female	57	1	3	1	1	1	2	5	2	2	7	30000	30000	30000	1	1	1
172	male	42	3	3	2	3	2	2	2	3	2	4	2000000	200000	2000000	1	0.1	10
173	male	52	2	2	2	4	2	2	3	3	3	3	60000	25000	40000	1.5	0.625	2.4
174	male	44	2	3	2	3	3	2	3	3	2	4	2000	10000	20000	0.1	0.5	0.2
175	male	34	4	4	3	4	4	2	5	4	4	6	50000	30000	30000	1.66667	1	1.66667
176	male	37	3	2	1	2	3	3	4	3	3	6	10000	30000	29800	0.33557	1.00671	0.333333
177	male	38	3	4	2	2	3	3	5	5	5	7	30000	20000	30000	1	0.666667	1.5
178	male	43	1	3	2	4	3	2	4	4	4	3	25000	25000	33000	0.757576	0.757576	1
179	female	39	4	4	3	3	4	2	5	5	5	5	500000	200000	50000	10	4	2.5
180	male	42	3	3	3	2	3	3	4	5	4	6	25000	15000	40000	0.625	0.375	1.66667
181	male	62	2	3	3	2	4	2	5	5	2	6	30000	30000	30000	1	1	1
182	female	50	2	3	3	3	4	4	3	4	5	5	15000	5000	100000	0.15	0.05	3
183	female	49	4	4	4	4	4	4	4	4	4	4	100	100	100	1	1	1
184	male	52	3	4	3	3	3	4	5	5	5	5	30000	30000	30000	1	1	1
185	female	46	1	3	1	3	3	1	1	2	3	4	50000	45000	50000	1	0.9	1.11111
186	male	48	1	2	2	1	1	4	5	4	1	6	15000	10000	50000	0.3	0.2	1.5
187	female	46	3	3	3	3	3	3	3	3	3	4	200000	500000	100000	2	5	0.4
188	male	43	4	4	4	3	4	4	5	5	5	6	50000	100000	20000	2.5	5	0.5
189	male	45	3	4	4	4	4	3	4	4	4	6	30000	30000	30000	1	1	1
190	male	41	1	1	1	4	4	1	5	5	5	6	12000	22000	25000	0.48	0.88	0.545455
191	male	37	5	5	5	5	5	5	5	5	5	5	10000000	500000	10000	1000	50	20
192	male	54	2	3	3	2	3	2	4	4	4	5	10000	15000	20000	0.5	0.75	0.666667
193	female	22	3	3	2	4	3	3	4	4	4	5	25000	30000	30000	0.833333	1	0.833333
194	female	40	3	3	3	3	3	3	4	3	3	5	10000	10000	8000	1.25	1.25	1
195	male	38	3	3	3	3	3	3	2	3	3	4	25000	28000	29000	0.862069	0.965517	0.892857
196	male	36	3	3	3	3	3	3	3	3	3	4	30000	30000	30000	1	1	1
197	female	44	3	3	3	3	4	3	3	3	4	4	100000	90000	150000	0.666667	0.6	1.11111
198	male	37	3	3	3	3	4	3	5	5	5	7	50000	10000	30000	1.66667	0.333333	5
199	male	50	4	4	4	4	4	4	5	5	5	6	1000000	100000	30000	33.3333	3.33333	10
200	female	18	3	2	3	3	3	3	3	4	4	5	5000	3000	1000	5	3	1.66667
201	male	47	4	3	3	4	3	3	5	5	5	6	100000	10000	70000	1.42857	0.142857	10
202	male	41	3	3	2	3	3	3	4	4	4	5	50000	50000	32400	1.54321	1.54321	1
203	female	46	3	3	3	3	3	3	3	3	4	4	100	100	100	1	1	1
204	male	52	3	5	4	4	4	2	5	5	3	5	30000	50000	50000	0.6	1	0.6
205	female	53	2	2	2	2	3	3	4	4	4	7	200000	200000	250000	0.8	0.8	1
206	male	39	5	3	3	3	1	1	5	5	5	7	40000	30000	30000	1.33333	1	1.33333
207	male	46	3	4	3	4	4	3	4	4	4	6	50000	50000	50000	1	1	1
208	female	44	2	2	2	4	4	3	4	4	5	6	30000	30000	30000	1	1	1
209	male	27	4	4	4	4	4	2	5	5	5	7	35000	25000	35000	1	0.714286	1.4
210	female	34	4	5	3	5	5	4	5	5	5	4	200000	30000	40000	5	0.75	6.66667
211	male	45	3	2	3	2	2	2	2	2	2	3	100000	100000	95000	1.05263	1.05263	1
212	male	50	1	3	1	2	2	2	5	5	5	6	50000	25000	35000	1.42857	0.714286	2
213	male	39	2	3	3	3	3	3	3	3	3	4	1000000000	1000000	2000000	500	0.5	1000
214	male	30	4	3	3	3	3	3	4	4	5	5	100000	100000	50000	2	2	1
215	female	46	1	4	2	4	4	2	4	5	3	6	8000	6000	8000	1	0.75	1.33333
216	female	53	1	3	2	3	3	1	1	1	2	3	30000	20000	39800	0.753769	0.502513	1.5
217	male	46	3	3	3	3	3	3	4	3	3	5	100000000	10000000	100000	1000	100	10
218	male	51	1	1	1	1	1	1	1	1	1	4	100000	100000	30000	3.33333	3.33333	1
219	female	58	2	3	3	2	3	2	5	5	5	7	50000	30000	22000	2.27273	1.36364	1.66667
220	female	42	2	1	1	2	1	2	1	1	2	2	30000	10000	5000	6	2	3
221	male	48	3	3	3	3	3	3	5	5	5	7	10000000	2000000	4500000	2.22222	0.444444	5
222	male	38	2	3	3	2	4	1	4	4	4	2	10000	10000	15000	0.666667	0.666667	1
223	female	33	3	3	3	3	4	4	4	3	3	5	500	1000	1000	0.5	1	0.5
224	male	29	2	3	2	3	2	3	3	3	3	5	50000	50000	30000	1.66667	1.66667	1
225	female	45	3	4	2	4	4	3	5	5	5	6	30000	20000	30000	1	0.666667	1.5
226	male	44	2	4	2	3	4	2	4	5	5	6	40000	25000	50000	0.8	0.5	1.6
227	female	74	3	2	2	4	1	2	2	1	1	2	5000	3000	20000	0.25	0.15	1.66667
228	male	41	4	3	3	3	4	4	4	3	2	5	100000	50000	70000	1.42857	0.714286	2
229	male	56	4	4	1	2	3	3	4	4	1	6	20000	20000	20000	1	1	1
230	male	56	4	3	3	2	2	4	3	3	2	4	10000000	20000	19800	505.051	1.0101	500
231	female	45	5	3	3	5	4	3	5	5	5	7	500000	200000	150000	3.33333	1.33333	2.5
232	male	41	3	3	3	4	3	3	4	5	3	4	10000000	100000	1000000	10	0.1	100
233	male	49	1	2	3	4	3	2	5	5	3	6	31000	30000	30000	1.03333	1	1.03333
234	male	48	1	2	1	3	1	2	2	3	3	4	30000	30000	20000	1.5	1.5	1
235	female	39	2	2	2	2	2	2	2	2	2	3	15000	15000	20000	0.75	0.75	1
236	female	55	4	4	3	4	4	3	5	5	4	5	1000000	100000	500000	2	0.2	10
237	male	52	4	3	4	3	5	3	5	5	5	5	50000	23000	23000	2.17391	1	2.17391
238	male	36	3	3	4	2	3	3	3	3	2	4	35000	31000	35000	1	0.885714	1.12903
239	female	20	2	3	3	3	3	3	3	2	2	5	300000	10000	2500	120	4	30
240	female	52	1	1	1	1	1	1	5	5	5	6	8000	5000	25000	0.32	0.2	1.6
241	female	24	4	3	4	3	4	4	4	3	3	5	50000	50000	50000	1	1	1
242	male	60	4	4	4	4	4	3	4	4	4	6	50000	50000	25000	2	2	1
243	male	44	1	2	1	1	1	1	5	5	5	7	4500000	1000000	50000	90	20	4.5
244	female	43	3	3	3	3	3	3	3	3	3	4	1000	1000	1000	1	1	1
245	female	20	3	3	3	3	3	3	3	3	3	4	10000	10000	13000	0.769231	0.769231	1
246	female	35	4	3	4	5	5	4	5	5	5	7	50000	30000	31000	1.6129	0.967742	1.66667
247	female	47	3	3	1	2	3	1	1	4	4	4	40000	30000	60000	0.666667	0.5	1.33333
248	female	33	4	5	2	4	3	3	3	3	4	2	100000	30000	40000	2.5	0.75	3.33333
249	male	52	4	4	4	4	4	3	4	5	4	7	45000	30000	50000	0.9	0.6	1.5
250	male	65	2	4	3	3	3	2	4	3	3	5	300000	50000	50000	6	1	6
251	female	45	4	4	5	4	5	5	5	5	5	7	100000	70000	70000	1.42857	1	1.42857
252	female	40	3	3	3	1	4	3	3	4	3	5	30000	15000	30000	1	0.5	2
253	female	37	4	4	3	3	5	3	4	5	5	6	1000000	50000	300000	3.33333	0.166667	20
254	male	49	4	2	1	3	4	2	3	5	1	4	25000	30000	30000	0.833333	1	0.833333
255	male	60	2	2	2	2	2	3	3	3	3	4	150000	12000	15000	10	0.8	12.5
256	male	53	2	2	3	4	2	4	3	2	2	2	30000	10000	6000	5	1.66667	3
257	male	42	5	4	4	3	4	4	5	5	5	6	50000	30000	45000	1.11111	0.666667	1.66667
258	female	50	1	1	1	2	3	2	1	1	3	3	100000000	100000	50000	2000	2	1000
259	female	37	4	4	4	4	4	4	4	5	5	6	100000	50000	30000	3.33333	1.66667	2
260	male	31	2	2	3	3	3	2	2	2	3	4	30000	30000	30000	1	1	1
261	male	52	3	3	3	3	5	4	5	5	5	5	80000	20000	50000	1.6	0.4	4
262	male	62	3	2	3	3	3	3	3	2	1	4	10000000	10000000	3000000	3.33333	3.33333	1
263	male	38	3	3	3	4	3	3	4	4	4	5	15000	10000	24000	0.625	0.416667	1.5
264	male	42	1	4	4	4	4	1	5	5	5	6	15000	50000	48000	0.3125	1.04167	0.3
265	male	36	2	4	3	3	4	3	5	5	5	6	100000	50000	23000	4.34783	2.17391	2
266	male	15	3	3	3	3	3	1	5	5	3	6	25000	1000	35000	0.714286	0.0285714	25
267	female	39	4	3	3	3	4	3	5	5	5	6	60000	70000	50000	1.2	1.4	0.857143
268	female	37	2	4	3	4	4	1	4	4	5	6	30000	30000	29800	1.00671	1.00671	1
269	male	38	4	5	4	4	4	5	5	5	4	5	1000	1000	1000	1	1	1
270	male	44	3	3	3	3	3	3	3	3	3	4	30000	30000	30000	1	1	1
271	male	38	4	4	4	4	4	4	5	4	4	6	40000	50000	40000	1	1.25	0.8
272	male	29	2	4	3	4	5	1	4	5	4	7	100000	20000	10000	10	2	5
273	female	55	1	3	2	3	3	2	4	4	5	7	500000	100000	550000	0.909091	0.181818	5
274	male	45	1	2	1	2	3	1	5	5	5	7	30000	10000	36190	0.828958	0.276319	3
275	male	15	4	2	4	5	4	5	3	2	3	5	200000	20000	50000	4	0.4	10
276	male	55	3	3	3	3	3	3	4	5	5	7	30000	20000	22000	1.36364	0.909091	1.5
277	female	40	5	4	5	5	5	1	5	5	5	7	100000	40000	50000	2	0.8	2.5
278	female	28	2	2	2	2	3	1	5	5	3	5	10000	10000	10000	1	1	1
279	male	43	4	4	4	3	4	3	4	4	3	5	30000	20000	28000	1.07143	0.714286	1.5
280	male	43	4	5	3	3	5	3	5	5	5	7	30000	30000	35000	0.857143	0.857143	1
281	male	48	2	4	3	4	4	3	3	3	3	4	50000	50000	30000	1.66667	1.66667	1
282	male	67	3	3	2	2	4	3	4	5	3	5	15000	12000	22000	0.681818	0.545455	1.25
283	male	43	2	2	1	2	2	2	3	4	2	5	25000	30000	35000	0.714286	0.857143	0.833333
284	female	36	2	3	4	5	5	4	5	5	5	7	100000	50000	25000	4	2	2
285	male	59	4	4	4	3	4	3	5	5	4	6	50000	30000	80000	0.625	0.375	1.66667
286	male	34	2	3	4	3	2	3	3	4	3	3	1500	1000	1200	1.25	0.833333	1.5
287	male	49	2	2	2	4	4	3	5	5	5	6	18000	8000	20000	0.9	0.4	2.25
288	female	24	1	1	1	3	2	1	4	4	3	7	1000000	50000	50000	20	1	20
289	female	38	2	2	2	2	2	2	3	3	2	4	30000	10000	30000	1	0.333333	3
290	male	47	5	3	3	5	1	1	5	5	5	7	30000	3000	50000	0.6	0.06	10
291	female	32	4	4	3	4	4	3	4	4	5	6	50000	50000	40000	1.25	1.25	1
292	male	29	1	4	3	4	3	3	2	4	2	4	40000	50000	10000	4	5	0.8
293	male	37	3	4	4	4	4	4	5	5	5	7	20000	25000	39800	0.502513	0.628141	0.8
294	male	45	2	3	2	3	3	2	5	3	3	6	100000	35000	15000	6.66667	2.33333	2.85714
295	female	42	4	3	3	4	4	2	5	5	5	5	30000	10000	35000	0.857143	0.285714	3
296	male	61	2	4	4	4	4	3	5	5	4	5	120000	70000	125000	0.96	0.56	1.71429
297	male	52	3	3	3	3	3	3	3	3	3	4	30000	30000	30000	1	1	1
298	male	23	3	4	3	3	3	3	3	3	3	4	100000	100000	70000	1.42857	1.42857	1
299	male	47	3	3	4	4	4	3	4	5	3	3	100000	70000	90000	1.11111	0.777778	1.42857
300	male	45	4	4	3	2	4	2	4	5	4	5	100000	80000	35000	2.85714	2.28571	1.25
301	male	44	2	2	2	2	2	3	2	2	2	4	30000	30000	30000	1	1	1
302	male	43	3	3	3	3	3	3	3	3	3	4	1000000	100	50000	20	0.002	10000
303	male	34	3	3	3	3	3	3	3	3	3	4	30000	30000	30000	1	1	1
304	male	54	3	4	4	3	4	3	4	4	4	6	30000	30000	30000	1	1	1
305	male	47	2	2	2	3	2	1	3	2	2	4	32000	30000	26000	1.23077	1.15385	1.06667
306	female	35	2	1	1	1	3	2	3	4	3	6	1000000	30000	30000	33.3333	1	33.3333
307	male	39	4	4	3	3	4	3	5	5	4	6	30000	32000	32000	0.9375	1	0.9375
308	female	27	2	2	1	4	4	2	4	4	3	4	30000	20000	25000	1.2	0.8	1.5
309	female	49	4	1	2	1	1	1	5	5	3	6	20000	5000	10000	2	0.5	4
310	female	49	3	3	2	3	4	2	5	5	5	6	100000	3000	100000	1	0.03	33.3333
311	male	43	3	3	3	3	4	3	5	5	5	5	25000	22000	32400	0.771605	0.679012	1.13636
312	male	38	1	1	2	3	3	3	3	4	2	5	50000	40000	40000	1.25	1	1.25
313	male	62	3	2	3	2	3	3	5	5	4	5	50000	20000	30000	1.66667	0.666667	2.5
314	male	27	2	3	3	2	3	1	4	4	4	4	50000	30000	25000	2	1.2	1.66667
315	male	50	3	4	3	2	3	4	4	4	4	5	100000	100000	40000	2.5	2.5	1
316	male	49	2	4	3	3	3	3	5	5	4	3	30000	15000	35000	0.857143	0.428571	2
317	male	64	2	3	2	3	4	4	3	4	4	6	60000	50000	30000	2	1.66667	1.2
318	male	50	3	3	3	3	4	3	3	4	3	5	800000	500000	500000	1.6	1	1.6
319	male	59	3	3	3	3	3	3	4	4	3	4	50000	50000	30000	1.66667	1.66667	1
320	male	37	2	2	3	3	2	3	5	5	3	4	60000	10000	24800	2.41935	0.403226	6
321	male	44	2	3	2	3	3	3	3	3	3	5	30000	30000	50000	0.6	0.6	1
322	male	47	3	2	4	2	2	3	3	3	3	3	500000	5000	3000	166.667	1.66667	100
323	female	49	2	3	2	2	3	2	4	3	3	5	100000	50000	30000	3.33333	1.66667	2
324	female	52	4	3	2	2	3	2	5	4	2	5	35000	35000	35000	1	1	1
325	male	47	2	2	2	2	2	2	4	4	2	6	30000	30000	30000	1	1	1
326	female	42	2	2	2	2	4	3	5	5	5	7	5000	8000	28000	0.178571	0.285714	0.625
327	male	33	4	2	2	2	2	3	5	5	2	7	30000	43000	43000	0.697674	1	0.697674
328	male	38	1	2	3	4	1	1	5	5	4	6	50000	20000	54800	0.912409	0.364964	2.5
329	female	22	2	3	3	3	3	2	3	3	3	4	5000000	100000	3240	1543.21	30.8642	50
330	male	50	3	3	3	3	3	3	3	3	3	4	100000	10000	50000	2	0.2	10
331	male	59	2	2	2	3	2	2	4	3	3	5	50000	100000	30000	1.66667	3.33333	0.5
332	male	50	4	4	3	4	3	4	4	4	4	5	2500000	2500000	2500000	1	1	1
333	male	46	3	4	4	2	3	2	4	4	4	5	20000	15000	25000	0.8	0.6	1.33333
334	female	62	4	4	2	1	4	2	5	5	5	5	50000	10000	28000	1.78571	0.357143	5
335	male	33	4	4	4	4	4	2	5	5	5	7	1000000	50000	30000	33.3333	1.66667	20
336	male	48	4	3	3	3	3	3	4	3	3	5	100000	10000	10000	10	1	10
337	male	50	3	3	4	2	3	1	2	3	3	3	30000	50000	30000	1	1.66667	0.6
338	male	44	1	2	1	2	2	2	4	5	4	6	20000	20000	27000	0.740741	0.740741	1
339	male	49	2	2	3	3	2	3	3	2	3	4	1000	1000	10000	0.1	0.1	1
340	female	33	2	1	1	4	1	2	5	5	5	7	100000	10000	50000	2	0.2	10
341	male	52	3	3	4	4	3	4	3	3	2	4	0	5000	10000	0	0.5	0
342	male	36	3	3	3	3	3	3	3	3	3	4	500000	600000	300000	1.66667	2	0.833333
343	male	61	2	3	3	2	3	2	4	4	3	5	80000	35000	120000	0.666667	0.291667	2.28571
344	male	50	2	4	3	2	4	2	3	3	2	5	100000	30000	30000	3.33333	1	3.33333
345	male	45	2	4	3	3	2	3	3	4	4	5	50000	30000	30000	1.66667	1	1.66667
346	male	44	4	3	3	3	3	3	4	4	3	5	200000	300000	120000	1.66667	2.5	0.666667
347	female	30	4	4	4	3	4	4	3	3	5	5	50000	60000	50000	1	1.2	0.833333
348	male	46	4	2	3	2	2	2	4	4	4	5	100000	30000	30000	3.33333	1	3.33333
349	female	49	4	4	5	3	4	4	4	4	4	3	60000	30000	40000	1.5	0.75	2
350	female	52	1	1	1	1	1	1	2	2	2	2	50000	50000	32000	1.5625	1.5625	1
351	female	25	2	1	3	3	3	1	1	2	2	4	7000	10000	3000	2.33333	3.33333	0.7
352	male	55	3	5	4	4	4	5	5	5	5	6	100000	50000	35000	2.85714	1.42857	2
353	female	31	2	3	2	1	2	2	3	3	2	6	30000	30000	30000	1	1	1
354	male	46	1	3	2	3	2	3	5	5	2	6	30000	5000	30000	1	0.166667	6
355	male	53	4	4	5	3	3	3	5	5	5	6	500000	500000	32000	15.625	15.625	1
356	female	44	3	3	3	3	3	3	3	4	3	5	30000	30000	30000	1	1	1
357	male	41	4	3	3	3	4	2	5	5	3	5	80000	80000	50000	1.6	1.6	1
358	male	54	3	3	3	3	3	3	2	3	3	3	10000	5000	8000	1.25	0.625	2
359	male	40	1	2	2	1	3	4	5	5	4	5	10000	10000	50000	0.2	0.2	1
360	female	31	3	3	4	4	5	4	5	5	5	6	10000000	500000	100000	100	5	20
361	female	46	3	3	3	2	4	3	4	4	4	4	200000	20000	50000	4	0.4	10
362	male	50	2	2	2	2	3	2	4	4	4	4	50000	40000	50000	1	0.8	1.25
363	male	49	2	1	1	1	3	1	5	5	5	7	100000	30000	30000	3.33333	1	3.33333
364	female	53	3	3	3	3	3	3	3	3	3	3	100000000	10000	1000000	100	0.01	10000
365	male	39	2	2	2	2	2	2	2	2	2	1	100000	50000	30000	3.33333	1.66667	2
366	male	56	1	3	3	3	3	3	3	3	3	4	10000	10000	10000	1	1	1
367	female	43	3	4	4	2	2	3	4	4	2	5	50000	10000	25000	2	0.4	5
368	male	50	2	2	1	3	1	2	5	5	5	7	20000	20000	35000	0.571429	0.571429	1
369	male	55	3	3	4	3	3	3	5	5	4	6	20000	2000	20000	1	0.1	10
370	male	57	2	3	3	3	3	3	4	4	3	6	50000	50000	40000	1.25	1.25	1
371	male	49	3	3	3	3	3	3	3	3	3	4	50000	50000	30000	1.66667	1.66667	1
372	male	45	1	1	1	1	1	1	1	5	1	1	30000	30000	30000	1	1	1
373	female	53	2	3	4	3	4	3	4	4	4	6	20000	30000	50000	0.4	0.6	0.666667
374	female	39	4	5	5	5	5	4	5	5	4	6	100000	30000	30000	3.33333	1	3.33333
375	male	56	2	2	2	1	2	3	5	5	5	6	100000	70000	45000	2.22222	1.55556	1.42857
376	male	42	3	3	3	3	3	3	3	4	3	3	1000000	500000	100000	10	5	2
377	male	49	4	4	4	4	4	3	5	4	5	7	300000	200000	400000	0.75	0.5	1.5
378	male	43	4	5	5	3	5	5	5	5	4	5	35000	40000	48000	0.729167	0.833333	0.875
379	male	52	4	4	4	4	5	3	5	5	5	5	500000	100000	30000	16.6667	3.33333	5
380	male	50	5	5	5	5	5	5	5	5	5	7	100	1500	3000	0.0333333	0.5	0.0666667
381	female	31	1	4	1	1	2	1	5	5	5	7	50000	10000	26200	1.9084	0.381679	5
382	female	33	2	2	2	2	2	2	2	3	3	4	25000	15000	30000	0.833333	0.5	1.66667
383	male	48	2	3	2	2	2	2	2	3	2	4	100000	120000	150000	0.666667	0.8	0.833333
384	male	25	2	3	4	2	4	3	4	4	4	6	50000	40000	50000	1	0.8	1.25
385	male	54	1	1	2	1	4	2	1	1	5	5	30000	20000	45000	0.666667	0.444444	1.5
386	male	32	2	2	2	2	3	2	4	4	3	6	25000	20000	35000	0.714286	0.571429	1.25
387	male	48	5	4	5	4	5	5	4	5	5	6	50000	45000	40000	1.25	1.125	1.11111
388	male	46	4	3	2	2	2	3	4	5	4	6	1000000	100000	50000	20	2	10
389	female	41	3	2	2	4	3	3	5	4	3	4	50000	60000	40000	1.25	1.5	0.833333
390	female	53	2	3	2	3	4	3	3	4	2	3	30000	1000	30000	1	0.0333333	30
391	male	45	1	2	1	1	2	2	3	3	4	5	50000	60000	40000	1.25	1.5	0.833333
392	male	47	4	3	3	3	4	3	4	4	3	5	10000	1000	500	20	2	10
393	female	41	2	2	2	3	3	2	3	4	4	4	150000	100000	30000	5	3.33333	1.5
394	female	36	2	2	2	2	2	2	3	4	3	4	100000	50000	80000	1.25	0.625	2
395	female	41	1	1	1	2	1	2	5	5	4	5	40000	40000	40000	1	1	1
396	female	28	1	3	2	3	4	2	5	5	4	6	30000	30000	30000	1	1	1
397	female	35	4	4	4	4	4	4	4	5	4	6	50000	40000	30000	1.66667	1.33333	1.25
398	female	43	4	4	3	4	4	3	3	3	4	4	30000	30000	25000	1.2	1.2	1
399	female	35	4	3	3	3	3	3	3	4	3	4	10000	1000	1000	10	1	10
400	male	57	3	4	4	4	4	4	5	5	5	6	100000	60000	50000	2	1.2	1.66667
401	female	56	2	3	3	4	4	3	5	5	5	6	50000	40000	30000	1.66667	1.33333	1.25
402	male	37	4	4	4	2	3	4	5	4	3	7	30000	15000	30000	1	0.5	2
403	female	36	5	5	4	3	4	4	4	4	4	6	1000000	50000	35000	28.5714	1.42857	20
404	female	34	1	1	1	1	1	1	5	5	5	7	50000	30000	31960	1.56446	0.938673	1.66667
405	female	44	3	3	3	3	3	3	4	5	4	6	40000	30000	35000	1.14286	0.857143	1.33333
406	female	27	3	4	3	4	4	3	4	5	4	5	50000	30000	35000	1.42857	0.857143	1.66667
407	male	39	1	3	1	3	4	3	4	4	4	2	30000	30000	28000	1.07143	1.07143	1
408	female	39	3	3	3	3	3	1	5	5	5	7	30000	30000	30000	1	1	1
409	male	45	3	3	2	3	3	3	3	3	2	4	30000	40000	30000	1	1.33333	0.75
410	male	53	4	4	3	3	4	4	5	5	5	6	50000	30000	25000	2	1.2	1.66667
411	male	61	4	3	4	3	5	2	4	4	4	6	100000	100000	60000	1.66667	1.66667	1
412	male	39	3	2	3	2	2	2	4	4	4	6	60000	20000	30000	2	0.666667	3
413	male	56	3	4	4	3	4	4	4	4	4	6	35000	20000	30000	1.16667	0.666667	1.75
414	female	36	4	4	3	4	4	3	4	4	5	6	40000	25000	25000	1.6	1	1.6
415	female	35	3	3	2	3	4	2	3	3	3	3	30000	40000	30000	1	1.33333	0.75
416	female	35	3	3	3	3	3	3	3	3	4	4	50000	1000000000	150000000	0.000333333	6.66667	5e-05
417	female	41	4	4	4	3	4	4	5	5	5	6	30000	50000	35000	0.857143	1.42857	0.6
418	female	29	3	4	3	2	2	2	4	4	2	6	3000	3000	5000	0.6	0.6	1
419	male	34	1	4	3	3	4	2	5	3	3	5	30000	20000	25000	1.2	0.8	1.5
420	male	48	4	4	3	3	4	3	5	5	5	6	100000	100000	30000	3.33333	3.33333	1
421	female	57	3	3	4	4	4	3	4	5	5	5	100000	100000	40000	2.5	2.5	1
422	female	28	3	3	3	3	3	3	3	3	3	4	10000	10000	20000	0.5	0.5	1
423	male	36	3	2	3	4	4	3	5	5	4	7	40000	35000	29800	1.34228	1.1745	1.14286
424	female	50	4	4	4	3	4	3	5	5	5	7	100000	30000	36000	2.77778	0.833333	3.33333
425	male	58	2	3	3	4	2	2	5	2	5	6	50000	50000	30000	1.66667	1.66667	1
426	female	32	4	4	4	5	5	2	5	4	4	6	100000000	50000	50000	2000	1	2000
427	male	64	2	3	3	3	4	2	5	5	5	6	50000	40000	35000	1.42857	1.14286	1.25
428	female	43	2	3	2	3	4	3	4	4	4	6	30000	30000	29800	1.00671	1.00671	1
429	male	72	3	4	4	4	4	3	3	5	5	7	50000	30000	30000	1.66667	1	1.66667
430	female	32	3	3	3	3	4	3	5	5	4	5	100000	50000	30000	3.33333	1.66667	2
431	male	39	3	3	3	3	3	3	3	4	4	5	50000	50000	50000	1	1	1
432	male	38	1	2	2	1	3	1	5	5	5	6	40000	30000	31000	1.29032	0.967742	1.33333
433	male	53	3	5	3	1	5	1	5	5	5	5	1000000	1000000	50000	20	20	1
434	female	44	2	3	2	4	3	2	5	5	3	6	30000	50000	50000	0.6	1	0.6
435	female	21	3	3	3	4	4	3	5	5	4	5	30000	20000	20000	1.5	1	1.5
436	male	45	4	4	4	4	4	4	4	5	5	6	50000	80000	40000	1.25	2	0.625
437	female	52	1	1	2	2	2	2	2	2	3	4	20000	15000	35000	0.571429	0.428571	1.33333
438	回答しない	48	1	1	2	1	2	2	1	2	1	1	50000	30000	50000	1	0.6	1.66667
439	male	58	2	2	2	2	2	3	4	4	4	6	30000	25000	30000	1	0.833333	1.2
440	female	51	2	2	2	2	2	2	3	3	2	4	20000	20000	30000	0.666667	0.666667	1
441	female	34	3	5	4	3	5	3	4	4	4	6	10000	5000	40000	0.25	0.125	2
442	male	48	1	1	1	1	1	1	5	5	4	5	20000	15000	30000	0.666667	0.5	1.33333
443	female	33	1	1	1	1	1	1	5	5	1	5	60000	30000	30000	2	1	2
444	female	55	4	4	4	4	4	3	3	3	4	4	100000	20000	200	500	100	5
445	female	41	3	4	2	4	4	3	5	5	4	6	30000	15000	35000	0.857143	0.428571	2
446	male	41	4	2	3	3	3	4	4	3	4	6	10000	30000	20000	0.5	1.5	0.333333
447	male	47	4	3	3	4	4	4	5	5	4	7	50000	30000	15000	3.33333	2	1.66667
448	female	39	2	3	3	3	3	2	5	5	5	4	50000	40000	40000	1.25	1	1.25
449	male	57	1	4	2	1	2	3	5	5	5	6	30000	30000	30000	1	1	1
450	male	64	4	4	4	4	4	3	4	4	5	4	80000	70000	63000	1.26984	1.11111	1.14286
451	male	43	4	1	1	4	3	3	4	4	4	6	50000	35000	33000	1.51515	1.06061	1.42857
452	female	46	3	3	3	3	4	3	4	4	5	5	50000	30000	25000	2	1.2	1.66667
453	female	48	3	3	2	3	3	2	5	5	4	5	1000000	100000	300000	3.33333	0.333333	10
454	male	42	2	3	3	2	3	3	5	4	3	6	20000	25000	30000	0.666667	0.833333	0.8
455	male	26	2	4	3	2	4	2	4	4	4	5	50000	40000	28000	1.78571	1.42857	1.25
456	male	16	4	2	3	3	2	1	1	3	1	1	5000	10000	7000	0.714286	1.42857	0.5
457	female	29	3	4	2	2	2	4	3	5	5	6	30000	10000	30000	1	0.333333	3
458	female	34	4	4	4	5	5	4	5	4	4	7	5000000	50000	400000	12.5	0.125	100
459	male	54	3	4	3	2	4	3	2	4	4	3	50000	30000	35000	1.42857	0.857143	1.66667
460	female	41	2	2	3	3	4	2	4	5	5	6	50000	80000	80000	0.625	1	0.625
461	male	55	1	3	1	2	2	2	2	2	2	3	30000	30000	30000	1	1	1
462	female	48	2	3	2	3	3	3	3	3	3	4	30000	30000	30000	1	1	1
463	male	65	4	5	4	4	4	2	3	5	5	4	70000	70000	50000	1.4	1.4	1
464	female	51	3	3	1	3	4	3	5	5	5	7	25000	30000	50000	0.5	0.6	0.833333
465	female	37	5	4	5	4	5	4	5	5	4	5	50000	30000	35000	1.42857	0.857143	1.66667
466	female	34	1	1	1	1	1	1	5	5	5	5	20000	10000	30000	0.666667	0.333333	2
467	male	57	3	3	3	3	3	3	3	3	3	4	40000	40000	35000	1.14286	1.14286	1
468	female	19	3	3	2	2	2	2	4	4	3	5	100000	15000	25000	4	0.6	6.66667
469	male	59	3	3	3	3	3	3	5	5	5	6	1000000	50000	39800	25.1256	1.25628	20
470	male	46	2	2	2	2	3	2	3	3	3	3	30000	30000	25000	1.2	1.2	1
471	male	51	2	4	2	3	4	2	3	5	5	6	50000	35000	30000	1.66667	1.16667	1.42857
472	female	44	3	3	3	3	3	3	5	5	3	5	30000	30000	30000	1	1	1
473	male	51	4	4	2	2	4	3	5	5	5	5	50000	50000	30000	1.66667	1.66667	1
474	male	39	1	1	1	1	2	1	5	5	4	6	20000	30000	30000	0.666667	1	0.666667
475	female	58	3	4	3	4	4	4	4	4	4	5	200000	200000	200000	1	1	1
476	male	50	1	1	1	1	1	1	5	5	5	6	100000	50000	40000	2.5	1.25	2
477	female	56	4	3	2	1	4	2	5	5	5	6	50000	40000	30000	1.66667	1.33333	1.25
478	male	46	3	1	1	1	1	1	3	3	3	4	50000	30000	50000	1	0.6	1.66667
479	male	42	2	2	2	3	3	3	2	4	2	6	10000	8000	12800	0.78125	0.625	1.25
480	male	41	3	3	3	3	4	3	4	4	3	5	45000	30000	35000	1.28571	0.857143	1.5
481	male	45	3	3	3	3	3	3	5	5	5	5	20000	10000	15000	1.33333	0.666667	2
482	male	46	1	1	2	2	1	1	5	5	4	7	5000	5000	30000	0.166667	0.166667	1
483	female	23	4	4	3	2	4	2	4	4	4	5	5000000	100000	120000	41.6667	0.833333	50
484	male	36	5	5	5	3	5	5	5	5	5	7	100000	30000	30000	3.33333	1	3.33333
485	male	49	3	3	3	3	4	3	3	4	4	5	50000	35000	30000	1.66667	1.16667	1.42857
486	male	53	2	2	1	3	3	1	5	5	4	3	180000	9000	80000	2.25	0.1125	20
487	male	58	5	3	1	1	1	1	5	5	3	4	0	2000	29800	0	0.0671141	0
488	male	27	4	4	4	3	4	2	5	5	5	7	50000	40000	35000	1.42857	1.14286	1.25
489	female	47	5	4	5	4	4	4	5	5	5	7	1000000	150000	37800	26.455	3.96825	6.66667
490	male	44	2	2	2	2	4	2	5	5	4	6	15000	6000	28000	0.535714	0.214286	2.5
491	male	57	4	4	4	3	4	3	5	4	4	6	50000	30000	60000	0.833333	0.5	1.66667
492	male	50	1	1	1	1	1	2	4	5	3	6	1000000000	30000	40000	25000	0.75	33333.3
493	female	43	3	3	4	3	5	4	5	4	3	6	20000	15000	28000	0.714286	0.535714	1.33333
494	female	43	1	1	1	1	1	1	3	3	1	7	100000	50000	10000	10	5	2
495	male	50	3	3	3	3	3	3	4	4	4	5	50000	35000	30000	1.66667	1.16667	1.42857
496	female	42	4	4	3	4	4	4	4	5	4	5	5000000	400000	200000	25	2	12.5
497	male	58	4	3	3	3	3	2	4	4	4	5	28000	32000	30000	0.933333	1.06667	0.875
498	female	81	4	5	4	5	5	4	5	4	4	4	1000000	100000	500000	2	0.2	10
499	male	47	1	1	1	1	1	1	1	3	1	1	30000	30000	30000	1	1	1
500	male	46	1	2	1	2	3	3	3	2	3	3	40000	32000	28000	1.42857	1.14286	1.25
501	female	25	2	2	2	2	3	2	3	3	3	4	30000	30000	30000	1	1	1
502	male	63	1	4	2	4	3	1	5	5	5	7	1000000	100000	20000	50	5	10
503	male	28	3	3	3	3	3	3	3	3	3	4	30000	30000	20000	1.5	1.5	1
504	male	39	1	2	2	2	2	3	2	3	3	4	100000	150000	30000	3.33333	5	0.666667
505	male	59	2	4	3	1	4	1	5	5	5	6	30000	30000	30000	1	1	1
506	male	32	3	3	2	2	3	2	3	4	3	5	300000	100000	200000	1.5	0.5	3
507	male	34	3	4	4	3	3	4	4	3	3	5	10000	20000	10000	1	2	0.5
508	female	30	4	4	4	4	4	4	4	4	4	4	1000000	500000	30000	33.3333	16.6667	2
509	male	52	2	3	3	3	3	3	3	4	3	5	1000000	10000	30000	33.3333	0.333333	100
510	male	57	2	2	2	2	2	2	5	5	5	7	30000	30000	30000	1	1	1
511	male	58	2	3	3	3	4	3	5	5	5	6	30000	30000	30000	1	1	1
512	male	43	3	4	4	3	4	4	4	5	4	6	200000	300000	300000	0.666667	1	0.666667
513	male	46	1	4	4	3	4	4	5	5	5	6	200000	100000	50000	4	2	2
514	male	49	1	1	1	3	1	1	2	2	1	4	30000	30000	35000	0.857143	0.857143	1
515	male	41	2	2	3	2	4	2	5	4	4	5	45000	55000	40000	1.125	1.375	0.818182
516	female	38	4	3	1	2	1	3	4	5	5	4	60000	50000	55000	1.09091	0.909091	1.2
517	male	58	2	2	1	3	2	2	2	2	2	3	150000	20000	30000	5	0.666667	7.5
518	male	44	3	4	3	4	4	3	4	4	2	5	60000	60000	30000	2	2	1
519	male	30	4	4	4	5	4	2	4	4	4	5	25000	25000	29800	0.838926	0.838926	1
520	male	50	3	4	3	3	4	4	4	4	3	5	10	10	5	2	2	1
521	female	43	2	2	1	2	1	4	5	5	5	6	10000	3000	25000	0.4	0.12	3.33333
522	male	45	1	1	2	1	1	1	2	3	1	5	15000	30000	27000	0.555556	1.11111	0.5
523	male	52	2	2	2	2	2	2	2	2	2	4	30000	30000	30000	1	1	1
524	male	54	3	3	3	3	3	3	3	3	3	4	100000	1000000	1000000	0.1	1	0.1
525	female	51	4	5	5	1	4	3	5	5	5	7	100000000	100000	30000	3333.33	3.33333	1000
526	male	37	3	3	2	3	2	3	2	3	3	4	100000	100000	200000	0.5	0.5	1
527	male	61	4	4	3	3	3	4	5	5	4	6	30000	30000	30000	1	1	1
528	female	47	5	3	3	5	3	4	3	4	4	5	100000000	10000	8000	12500	1.25	10000
529	male	44	1	1	1	1	1	1	5	5	5	5	100000	20000	100000	1	0.2	5
530	male	41	4	4	4	3	4	3	4	4	4	5	30000	20000	35000	0.857143	0.571429	1.5
531	male	31	2	1	1	1	1	2	1	1	1	2	54000	35000	37800	1.42857	0.925926	1.54286
532	female	43	1	3	3	1	4	2	2	3	3	5	50000	30000	10000	5	3	1.66667
533	female	30	3	3	3	4	4	3	3	4	4	4	100000	60000	30000	3.33333	2	1.66667
534	female	40	2	3	4	3	3	3	3	3	3	3	1000000	100000	100000	10	1	10
535	male	38	3	3	3	4	3	4	5	5	5	6	50000	30000	40000	1.25	0.75	1.66667
536	female	67	2	2	2	5	5	3	5	5	5	6	35000	30000	70000	0.5	0.428571	1.16667
537	male	50	3	4	4	5	5	3	4	4	4	5	10000	100000	120000	0.0833333	0.833333	0.1
538	male	48	5	4	4	4	4	5	5	5	2	6	100000000	15000	39800	2512.56	0.376884	6666.67
539	female	26	4	4	3	2	4	4	5	5	3	7	10000	10000	35000	0.285714	0.285714	1
540	male	25	4	4	4	3	4	2	5	5	5	5	1000000	50000	33000	30.303	1.51515	20
541	male	55	3	3	3	3	3	3	3	3	3	4	100	1000	100	1	10	0.1
542	male	59	1	3	2	3	3	2	5	5	4	6	30000	30000	72000	0.416667	0.416667	1
543	female	38	5	4	2	5	5	1	5	5	5	5	25000	20000	15000	1.66667	1.33333	1.25
544	male	56	2	3	2	4	3	3	3	4	3	5	45000	30000	29800	1.51007	1.00671	1.5
545	male	44	3	4	4	3	4	3	5	5	5	7	1000000	1	30000	33.3333	3.33e-05	1000000
546	female	55	3	4	4	4	4	3	5	5	5	7	100000	50000	100000	1	0.5	2
547	male	33	2	4	2	3	3	2	4	4	2	5	15000	8000	28000	0.535714	0.285714	1.875
548	male	33	2	2	4	2	2	3	4	5	2	5	30000	40000	29800	1.00671	1.34228	0.75
549	female	55	1	2	1	2	4	2	5	5	4	5	20000	15000	15000	1.33333	1	1.33333
550	male	41	1	3	2	3	3	1	5	5	5	6	20000	10000	8000	2.5	1.25	2
551	male	50	3	4	3	3	3	2	4	4	5	6	25000	28000	29800	0.838926	0.939597	0.892857
552	male	25	2	2	1	2	1	2	2	2	2	2	50000	25000	25000	2	1	2
553	male	52	3	2	2	3	3	2	5	5	5	5	10000	15000	29800	0.33557	0.503356	0.666667
554	male	29	2	2	2	3	1	2	3	2	3	5	30000	25000	40000	0.75	0.625	1.2
555	male	37	4	4	4	4	4	3	5	4	4	7	50000	20000	25000	2	0.8	2.5
556	male	56	2	3	2	2	2	4	3	4	4	4	50000	20000	35000	1.42857	0.571429	2.5
557	回答しない	40	5	4	4	3	4	3	5	5	5	7	3000000	3000000	40000	75	75	1
558	male	40	3	3	3	3	3	4	5	5	5	7	80000	50000	58000	1.37931	0.862069	1.6
559	male	44	4	3	4	4	3	4	5	5	5	5	1000000	10000	7280	137.363	1.37363	100
560	female	47	1	2	3	1	3	2	4	4	3	6	80000	40000	40000	2	1	2
561	male	59	4	3	4	2	3	1	3	4	3	4	1000000	100000	150000	6.66667	0.666667	10
562	male	48	4	4	3	2	3	4	5	5	5	7	100000	50000	35000	2.85714	1.42857	2
563	male	47	3	3	3	2	3	4	3	3	3	4	10000	12000	10000	1	1.2	0.833333
564	female	39	4	3	3	3	3	4	5	5	3	5	40000	35000	30000	1.33333	1.16667	1.14286
565	male	41	3	3	3	3	3	3	5	5	5	6	30000	30000	30000	1	1	1
566	male	48	2	3	3	3	4	2	4	4	4	7	30000	30000	30000	1	1	1
567	female	59	3	3	3	4	4	3	5	5	4	6	25000	30000	45000	0.555556	0.666667	0.833333
568	male	37	1	1	1	3	3	1	3	3	3	5	10000	40000	35000	0.285714	1.14286	0.25
569	male	27	3	3	4	4	4	4	5	4	4	7	35000	30000	30000	1.16667	1	1.16667
570	female	40	3	3	3	4	3	3	3	4	4	4	100000	1000	10000	10	0.1	100
571	male	52	3	3	3	3	3	4	4	3	3	4	100	100	108	0.925926	0.925926	1
572	female	31	2	4	2	2	4	2	2	4	4	5	100000	40000	50000	2	0.8	2.5
573	male	50	3	3	3	2	3	2	2	2	3	4	100000	10000	39800	2.51256	0.251256	10
574	male	42	3	3	3	4	3	3	3	2	3	4	10000	10000	10000	1	1	1
575	male	53	3	3	3	3	2	3	3	3	3	4	1000000	100000	100000	10	1	10
576	female	31	3	4	4	4	4	4	5	4	3	4	100000	50000	35000	2.85714	1.42857	2
577	male	56	1	1	3	1	1	2	2	1	5	5	30000	15000	30000	1	0.5	2
578	male	42	3	3	3	3	3	3	4	4	4	5	15000	10000	25000	0.6	0.4	1.5
579	male	47	3	3	3	3	5	3	4	5	5	6	50000	25000	35000	1.42857	0.714286	2
580	male	36	2	2	2	2	2	1	5	5	5	7	10000	25000	32400	0.308642	0.771605	0.4
581	male	36	5	4	4	1	4	2	5	5	5	6	50000	50000	50000	1	1	1
582	male	22	3	2	4	3	2	2	1	3	2	2	10000	100	1000	10	0.1	100
583	female	44	4	4	4	4	4	4	4	4	4	6	50000	30000	30000	1.66667	1	1.66667
584	female	49	3	3	3	3	3	3	3	3	3	4	10000	10000	10000	1	1	1
585	male	39	3	3	2	2	3	2	4	4	4	5	50000	20000	30000	1.66667	0.666667	2.5
586	male	60	3	4	4	3	5	3	4	4	4	6	40000	30000	32000	1.25	0.9375	1.33333
587	male	58	3	3	3	4	3	3	4	3	3	5	31000	40000	30000	1.03333	1.33333	0.775
588	female	25	5	5	4	4	4	3	5	5	5	7	100000	150000	10000	10	15	0.666667
589	female	27	4	4	4	4	4	3	4	4	4	5	50000	35000	39800	1.25628	0.879397	1.42857
590	female	33	4	5	4	2	5	1	5	5	4	7	30000	30000	30000	1	1	1
591	male	34	3	5	4	3	3	4	4	4	4	5	143000	60000	70000	2.04286	0.857143	2.38333
592	male	42	3	5	4	5	5	4	5	5	5	6	20000	20000	20000	1	1	1
593	male	50	5	5	5	5	5	5	5	5	5	5	60000	15000	29800	2.01342	0.503356	4
594	female	61	1	3	3	3	3	3	4	5	3	4	30000	30000	50000	0.6	0.6	1
595	female	36	4	4	3	2	3	4	5	5	4	4	50000	50000	50000	1	1	1
596	male	46	3	3	3	3	3	3	3	3	3	4	100000	100000	60000	1.66667	1.66667	1
597	female	32	2	2	1	3	2	3	2	3	2	3	100000	1500000	60000	1.66667	25	0.0666667
598	female	48	3	3	3	3	3	3	3	3	3	6	5000	10000	5000	1	2	0.5
599	male	52	3	2	4	2	5	2	5	5	5	5	25000	30000	27000	0.925926	1.11111	0.833333
600	male	35	5	3	3	2	3	3	5	5	5	7	60000	60000	35000	1.71429	1.71429	1
601	female	53	4	4	4	3	4	3	4	4	4	4	60000	60000	30000	2	2	1
602	male	62	2	3	2	3	3	4	3	3	2	3	30000	30000	50000	0.6	0.6	1
603	male	55	3	3	3	3	4	3	3	3	3	4	1000000	1000000	800000	1.25	1.25	1
604	male	34	2	3	3	4	4	3	3	3	3	4	300000	500000	500000	0.6	1	0.6
605	回答しない	60	1	1	1	1	1	1	5	5	5	7	15000	25000	40000	0.375	0.625	0.6
606	male	30	3	4	4	1	4	5	3	4	4	7	30000	30000	20000	1.5	1.5	1
607	female	35	4	2	3	2	2	2	1	5	5	7	500000	300000	50000	10	6	1.66667
608	male	35	4	4	3	4	4	4	5	5	4	6	30000	30000	30000	1	1	1
609	male	50	4	3	3	3	2	3	4	4	4	5	200000	100000	100000	2	1	2
610	female	31	4	3	3	4	3	3	4	4	4	5	1000000	30000	30000	33.3333	1	33.3333
611	female	40	3	3	2	3	3	2	5	5	5	5	300000	500000	40000	7.5	12.5	0.6
612	female	36	4	4	4	4	4	3	3	3	3	5	50000	30000	27000	1.85185	1.11111	1.66667
613	female	32	2	2	2	4	4	2	4	3	4	5	10000	15000	30000	0.333333	0.5	0.666667
614	female	33	4	4	4	3	4	3	4	4	4	5	30000	3000	30300	0.990099	0.0990099	10
615	male	42	4	4	3	3	3	4	3	3	3	4	100000	100000	50000	2	2	1
616	female	33	2	2	2	2	2	2	4	4	4	4	30000	20000	25000	1.2	0.8	1.5
617	female	22	3	2	3	2	4	2	2	3	3	5	500	800	400	1.25	2	0.625
618	male	42	3	3	3	3	3	3	4	5	3	6	35000	15000	28000	1.25	0.535714	2.33333
619	female	55	4	4	3	4	4	4	4	4	4	6	1500000	150000	50000	30	3	10
620	male	51	4	4	4	4	4	3	4	5	4	5	50000	44000	30000	1.66667	1.46667	1.13636
621	male	45	2	2	2	2	2	2	2	2	2	3	25000	50000	29800	0.838926	1.67785	0.5
622	male	47	2	4	4	1	2	2	3	3	4	5	50000	18000	28000	1.78571	0.642857	2.77778
623	male	36	3	3	3	3	3	3	3	3	3	4	1000000	10000	10000	100	1	100
624	female	51	2	2	1	2	3	3	5	5	5	7	30000	20000	27000	1.11111	0.740741	1.5
625	male	42	1	1	1	1	1	1	5	5	5	5	90000	90000	90000	1	1	1
626	male	35	3	2	2	2	2	4	4	5	5	6	40000	40000	19950	2.00501	2.00501	1
627	male	41	2	2	2	3	3	2	4	4	4	4	100000	100000	29800	3.3557	3.3557	1
628	male	24	3	4	4	4	4	3	5	5	5	6	150000	30000	150000	1	0.2	5
629	male	38	3	3	3	3	5	3	5	5	3	6	30000	20000	21000	1.42857	0.952381	1.5
630	male	41	3	2	3	2	2	4	5	5	5	7	20000	30000	20000	1	1.5	0.666667
631	female	53	2	3	2	2	2	3	3	3	3	4	100000	100000	30000	3.33333	3.33333	1
632	male	40	3	3	3	3	3	3	3	3	3	4	1000	1000	200	5	5	1
633	male	44	3	3	2	3	3	3	4	3	3	4	50000	20000	17000	2.94118	1.17647	2.5
634	male	46	2	5	4	4	4	3	3	4	5	4	50000	60000	20000	2.5	3	0.833333
635	male	63	1	2	1	1	2	2	3	4	2	5	20000	25000	15000	1.33333	1.66667	0.8
636	male	46	3	1	3	4	4	1	5	5	5	7	30000	30000	30000	1	1	1
637	male	36	4	5	3	3	5	5	5	5	5	6	100	50000	100000	0.001	0.5	0.002
638	male	54	4	2	3	3	3	2	3	3	3	3	20000	20000	15000	1.33333	1.33333	1
639	female	59	4	3	3	3	4	4	4	4	3	5	50000	50000	49000	1.02041	1.02041	1
640	male	43	1	2	1	1	3	3	5	5	4	7	35000	25000	30000	1.16667	0.833333	1.4
641	female	26	1	2	1	1	3	2	5	4	4	5	100000	30000	3000	33.3333	10	3.33333
642	male	27	4	4	4	3	4	3	3	5	3	5	30000	20000	25000	1.2	0.8	1.5
643	male	38	3	3	3	2	3	3	3	3	3	4	30000	15000	25000	1.2	0.6	2
644	male	49	2	4	3	2	2	3	5	5	5	6	40000	25000	25000	1.6	1	1.6
645	male	58	3	3	3	3	3	3	4	4	3	6	35000	20000	30000	1.16667	0.666667	1.75
646	male	52	4	3	2	3	3	2	5	2	4	3	50000	30000	20000	2.5	1.5	1.66667
647	female	44	5	5	3	5	5	3	5	5	5	7	350000	100000	300000	1.16667	0.333333	3.5
648	female	32	1	2	2	4	3	2	5	5	5	7	30000	30000	20000	1.5	1.5	1
649	female	58	3	2	3	4	3	3	5	5	5	7	100000	50000	40000	2.5	1.25	2
650	male	58	5	5	5	5	5	5	5	5	5	5	100000	30000	100000	1	0.3	3.33333
651	female	45	2	2	2	4	4	1	5	5	5	7	30000	20000	54000	0.555556	0.37037	1.5
652	male	47	4	3	4	2	3	3	4	5	5	5	40000	45000	35000	1.14286	1.28571	0.888889
653	male	40	3	5	3	1	4	1	5	5	5	6	100000	25000	45000	2.22222	0.555556	4
654	female	58	4	4	4	4	3	1	1	4	1	2	350000	300000	45000	7.77778	6.66667	1.16667
655	male	56	4	3	3	3	4	3	4	5	4	6	50000	20000	10000	5	2	2.5
656	male	44	4	2	2	3	2	2	5	5	3	6	1000000	100000	25000	40	4	10
657	female	34	3	3	3	3	3	3	3	3	3	5	30000	5000	50000	0.6	0.1	6
658	female	20	4	4	4	3	4	4	3	4	3	5	50000	20000	15000	3.33333	1.33333	2.5
659	male	48	4	4	4	3	4	2	5	5	5	4	60000	15000	15000	4	1	4
660	male	56	4	4	3	3	3	3	3	5	5	6	400000	100000	40000	10	2.5	4
661	male	38	4	3	3	3	3	3	5	5	4	6	50000	30000	40000	1.25	0.75	1.66667
662	male	75	5	3	3	4	4	3	5	5	4	5	10000	7000	12000	0.833333	0.583333	1.42857
663	female	48	3	2	2	3	4	3	4	4	3	7	50000	30000	25000	2	1.2	1.66667
664	male	39	1	4	3	3	3	2	4	5	3	5	30000	25000	24800	1.20968	1.00806	1.2
665	male	56	3	3	3	1	4	3	5	5	4	7	50000	50000	35000	1.42857	1.42857	1
666	female	44	3	3	3	3	3	3	3	4	3	5	30000	30000	30000	1	1	1
667	male	46	1	1	1	1	2	3	4	5	4	7	40000	30000	25000	1.6	1.2	1.33333
668	male	39	3	4	3	4	3	4	3	3	3	4	10000	10000	10000	1	1	1
669	male	27	3	4	4	3	4	5	5	5	5	6	25000	33000	32500	0.769231	1.01538	0.757576
670	female	49	1	1	2	2	1	2	4	3	3	6	35000	33000	30000	1.16667	1.1	1.06061
671	female	37	1	3	3	1	3	2	5	5	2	6	2000	3000	27000	0.0740741	0.111111	0.666667
672	male	53	1	1	1	2	1	1	3	2	1	1	30000	30000	45000	0.666667	0.666667	1
673	male	54	1	2	1	1	1	1	5	5	5	7	5000	10000	10000	0.5	1	0.5
674	male	35	3	4	4	4	4	4	4	4	4	5	100000	10000	45000	2.22222	0.222222	10
675	male	50	1	3	2	4	3	1	5	5	5	4	60000	40000	50000	1.2	0.8	1.5
676	male	43	5	5	5	5	5	3	5	5	5	5	55555	3333	7000	7.93643	0.476143	16.6682
677	male	63	4	4	4	4	5	2	2	2	2	3	15500	13000	45000	0.344444	0.288889	1.19231
678	male	27	5	5	5	5	5	5	5	5	4	6	1000000	40000	50000	20	0.8	25
679	male	55	1	5	3	2	4	2	1	5	4	7	150000	80000	58000	2.58621	1.37931	1.875
680	male	46	2	3	2	4	4	3	5	5	3	7	1000000	1000000	4000000	0.25	0.25	1
681	male	45	2	2	2	2	2	2	3	4	2	5	30000	35000	38000	0.789474	0.921053	0.857143
682	female	38	3	2	2	2	1	1	3	2	2	4	500	1000	1000	0.5	1	0.5
683	female	41	3	5	5	5	5	4	5	4	4	4	2000000	50000	50000	40	1	40
684	female	19	3	4	3	5	3	3	5	5	4	3	2000000	500000	600000	3.33333	0.833333	4
685	female	32	2	2	2	4	3	2	4	5	4	7	27000	20000	28000	0.964286	0.714286	1.35
686	male	38	1	2	2	2	2	2	1	1	2	2	30000	30000	30000	1	1	1
687	male	30	1	2	3	3	3	3	4	4	3	5	100000	40000	30000	3.33333	1.33333	2.5
688	female	49	1	2	2	3	2	2	5	5	3	7	58000	19800	23000	2.52174	0.86087	2.92929
689	male	36	4	3	3	3	3	4	5	4	5	6	500000	200000	120000	4.16667	1.66667	2.5
690	male	50	3	4	3	3	4	3	4	4	4	6	100000	100000	50000	2	2	1
691	male	34	2	2	3	1	2	2	5	5	5	4	30000	30000	30000	1	1	1
692	male	54	3	3	3	1	4	1	5	5	5	7	1000000	1000000	20000	50	50	1
693	female	47	1	1	1	1	1	2	1	1	1	1	50000	100000	50000	1	2	0.5
694	male	31	3	1	1	2	3	1	5	5	5	7	80000	80000	65000	1.23077	1.23077	1
695	female	38	4	4	4	3	4	3	4	4	4	5	40000	40000	38000	1.05263	1.05263	1
696	male	46	4	3	3	2	3	3	4	4	4	6	300000	200000	300000	1	0.666667	1.5
697	回答しない	40	4	4	4	4	5	4	4	4	3	6	1000000	50000	30000	33.3333	1.66667	20
698	female	61	1	2	2	4	4	3	3	4	5	5	60000	70000	3000	20	23.3333	0.857143
699	male	55	2	4	4	4	4	4	4	4	4	6	1500000	2000000	50000	30	40	0.75
700	male	41	1	3	1	3	1	1	5	5	5	6	100000	10000	10000	10	1	10
701	female	54	4	3	3	5	4	5	5	5	5	6	50000	30000	30000	1.66667	1	1.66667
702	female	54	2	4	1	3	2	2	3	4	3	5	10000	3000	29800	0.33557	0.100671	3.33333
703	female	55	2	4	2	4	4	3	2	3	4	5	120000	80000	60000	2	1.33333	1.5
704	male	44	3	4	4	3	4	3	5	4	5	5	500000	20000	29800	16.7785	0.671141	25
705	male	56	1	3	2	4	4	2	3	3	3	6	20000	25000	25000	0.8	1	0.8
706	female	54	3	4	4	4	4	4	5	5	5	6	30000	18000	30000	1	0.6	1.66667
707	male	63	4	3	3	3	4	4	5	4	4	6	80000	50000	35000	2.28571	1.42857	1.6
708	male	54	4	4	2	3	4	3	4	4	3	7	100000	50000	160000	0.625	0.3125	2
709	female	35	3	4	3	3	4	4	4	4	4	5	30000	60000	30000	1	2	0.5
710	female	51	1	4	3	4	5	2	4	5	3	5	100000	10000	93000	1.07527	0.107527	10
711	female	35	3	3	4	3	4	3	4	3	4	5	20000	20000	15000	1.33333	1.33333	1
712	male	47	5	5	5	5	5	2	5	4	3	2	300000	50000	36000	8.33333	1.38889	6
713	male	58	4	4	4	4	5	4	5	5	5	6	30000	50000	60000	0.5	0.833333	0.6
714	female	49	3	2	3	4	4	3	4	4	4	6	50000	50000	39500	1.26582	1.26582	1
715	male	55	3	4	3	3	4	3	3	4	4	4	40000	30000	30000	1.33333	1	1.33333
716	male	49	1	1	3	2	4	2	5	5	4	5	10000	20000	20000	0.5	1	0.5
717	male	51	3	5	2	5	5	3	5	5	5	4	100000000	100000000	10000000	10	10	1
718	male	51	4	4	5	4	5	3	4	4	5	6	200000	200000	80000	2.5	2.5	1
719	male	41	3	3	3	4	5	4	5	4	5	5	100000	90000	78000	1.28205	1.15385	1.11111
720	male	32	2	3	3	3	3	4	3	3	3	4	30000	15000	25000	1.2	0.6	2
721	male	27	4	3	2	1	3	2	4	4	2	4	30000	30000	28000	1.07143	1.07143	1
722	female	60	5	5	4	4	5	4	5	5	5	7	100000	100000	29800	3.3557	3.3557	1
723	female	32	3	2	2	3	4	2	5	5	4	4	30000	1000	30000	1	0.0333333	30
724	male	44	1	2	1	1	2	1	5	5	4	3	500000	30000	15000	33.3333	2	16.6667
725	male	45	2	3	2	3	5	3	4	4	4	6	25000	30000	25000	1	1.2	0.833333
726	female	30	4	3	4	4	4	3	5	5	5	6	40000	32000	28000	1.42857	1.14286	1.25
727	female	45	2	2	2	2	2	2	3	3	2	4	40000	40000	30000	1.33333	1.33333	1
728	female	44	3	3	3	5	5	3	5	5	3	4	70000	10000	70000	1	0.142857	7
729	male	28	3	4	2	4	5	4	5	5	5	6	80000	30000	80000	1	0.375	2.66667
730	male	37	5	5	5	3	3	3	5	5	5	2	20000	15000	45000	0.444444	0.333333	1.33333
731	male	40	4	2	4	2	2	1	4	4	5	6	100000	50000	29800	3.3557	1.67785	2
732	male	48	2	3	2	3	3	4	4	3	3	3	48	48	48	1	1	1
733	male	38	2	2	1	2	2	3	2	2	2	2	100000	50000	75000	1.33333	0.666667	2
734	male	55	3	1	2	1	1	1	3	3	3	4	10000000	10000	100000	100	0.1	1000
735	male	41	2	2	2	2	2	2	3	3	3	5	100000	30000	50000	2	0.6	3.33333
736	female	58	1	2	2	3	3	3	2	3	3	4	30000	50000	30000	1	1.66667	0.6
737	male	40	1	3	3	3	3	3	5	1	3	7	50000	30000	30000	1.66667	1	1.66667
738	female	39	2	2	2	2	4	1	4	4	2	2	50000	20000	30000	1.66667	0.666667	2.5
739	female	29	3	5	2	5	4	2	5	5	3	4	50000	20000	30000	1.66667	0.666667	2.5
740	male	41	5	4	3	4	4	3	5	5	4	7	50000	50000	25000	2	2	1
741	female	39	2	4	5	2	4	3	5	4	4	6	50000	30000	25800	1.93798	1.16279	1.66667
742	female	55	4	4	3	5	4	3	4	5	5	5	100000	30000	30000	3.33333	1	3.33333
743	male	55	2	3	2	3	4	4	4	5	4	6	10000	30000	30000	0.333333	1	0.333333
744	female	40	4	1	2	4	3	2	5	5	5	6	30000	30000	29800	1.00671	1.00671	1
745	male	51	2	3	2	2	3	2	4	3	3	5	50000	30000	30000	1.66667	1	1.66667
746	male	60	3	3	3	3	3	3	4	4	4	4	35000	30000	28000	1.25	1.07143	1.16667
747	male	51	3	2	3	2	2	3	5	5	5	7	500000	200000	200000	2.5	1	2.5
748	female	36	4	3	2	3	4	3	4	4	5	6	60000	40000	50000	1.2	0.8	1.5
749	male	59	2	1	2	3	2	2	2	1	1	3	1000000	1000000	500000	2	2	1
750	female	33	1	1	2	3	1	2	4	3	4	6	40000	30000	30000	1.33333	1	1.33333
751	male	53	3	4	3	4	4	2	4	4	4	6	20000	20000	32000	0.625	0.625	1
752	male	44	1	4	1	2	1	1	5	5	4	7	10000000	200000	70000	142.857	2.85714	50
753	male	54	1	1	1	1	1	1	1	1	5	1	10000	5000	1000	10	5	2
754	回答しない	44	1	3	3	2	2	3	3	3	3	4	30000	30000	35000	0.857143	0.857143	1
755	male	58	2	2	2	2	3	3	3	4	4	5	20000	10000	30000	0.666667	0.333333	2
756	female	31	2	2	3	2	1	2	3	3	3	2	1000	500	27000	0.037037	0.0185185	2
757	female	65	2	2	2	2	3	2	2	2	2	3	10000	10000	10000	1	1	1
758	female	27	3	3	3	3	3	3	3	3	3	4	50000	15000	10000	5	1.5	3.33333
759	male	53	3	3	3	3	3	3	3	3	3	4	1000000	1000001	1000000	1	1	0.999999
760	male	54	3	4	4	3	4	2	5	5	5	5	20000	30000	50000	0.4	0.6	0.666667
761	male	51	2	2	3	2	2	2	2	3	2	4	10000	5000	5000	2	1	2
762	male	53	4	4	4	4	5	4	4	5	5	6	30000	25000	28000	1.07143	0.892857	1.2
763	male	50	2	2	3	2	3	2	3	3	2	3	10000	10000	10000	1	1	1
764	male	52	1	4	2	3	4	4	4	4	2	6	60000	40000	20000	3	2	1.5
765	female	34	1	1	1	1	1	1	5	5	5	7	40000	15000	35000	1.14286	0.428571	2.66667
766	female	28	2	2	4	3	1	3	4	3	3	4	60000	50000	50000	1.2	1	1.2
767	male	50	1	2	1	1	1	1	3	2	1	7	35000	30000	30000	1.16667	1	1.16667
768	female	46	3	2	3	3	3	3	3	3	2	3	100000	100000	150000	0.666667	0.666667	1
769	male	72	3	3	4	3	4	3	5	5	5	6	1000000	1000000	500000	2	2	1
770	female	26	1	2	1	3	2	4	3	2	4	6	30000	30000	30000	1	1	1
771	male	48	3	3	3	1	3	2	5	5	5	7	50000	30000	35000	1.42857	0.857143	1.66667
772	female	58	3	4	3	2	3	2	3	4	4	6	54000	35000	50000	1.08	0.7	1.54286
773	male	51	3	5	3	4	4	3	5	5	5	7	50000	10000	25000	2	0.4	5
774	male	36	4	2	2	2	2	5	4	5	5	7	100000	30000	20000	5	1.5	3.33333
775	male	47	2	3	4	4	3	2	3	3	2	5	5000	6000	7000	0.714286	0.857143	0.833333
776	male	46	4	4	4	3	4	1	5	5	5	6	200000	100000	120000	1.66667	0.833333	2
777	male	40	1	2	2	3	3	2	3	2	2	3	50000	30000	33000	1.51515	0.909091	1.66667
778	female	48	1	3	3	2	3	2	3	4	3	4	30000	30000	30000	1	1	1
779	female	30	1	1	1	4	1	1	5	5	5	1	30000	30000	30000	1	1	1
780	male	52	1	3	2	1	5	2	5	5	4	7	20000	10000	40000	0.5	0.25	2
781	female	48	3	3	3	2	2	3	4	2	1	5	1000000	1000000	200000	5	5	1
782	female	40	3	3	3	3	3	3	3	3	3	4	80000	80000	80000	1	1	1
783	female	59	4	3	3	3	3	2	4	4	4	6	50000	30000	30000	1.66667	1	1.66667
784	male	36	4	5	4	4	5	1	5	2	5	5	80000	40000	35000	2.28571	1.14286	2
785	male	45	2	3	2	3	2	2	3	2	3	4	30000	20000	35000	0.857143	0.571429	1.5
786	male	57	1	2	2	2	2	2	3	3	2	5	50000	10000	30000	1.66667	0.333333	5
787	male	45	3	2	2	1	4	2	5	5	4	3	25000	23000	28000	0.892857	0.821429	1.08696
788	male	45	1	2	1	2	2	2	3	3	3	6	50000	20000	30000	1.66667	0.666667	2.5
789	male	71	2	3	3	3	3	2	2	2	2	3	1000	1000	1000	1	1	1
790	male	30	3	4	4	3	3	4	3	3	3	4	10000	12000	5000	2	2.4	0.833333
791	male	49	3	2	2	3	2	3	3	3	2	3	100000	100000	100000	1	1	1
792	male	33	1	1	2	4	2	1	1	1	2	5	10000	10000	39800	0.251256	0.251256	1
793	male	60	1	5	2	1	3	2	4	4	3	5	260000	800000	45000	5.77778	17.7778	0.325
794	female	22	4	4	3	4	3	2	4	4	3	5	100000	50000	30000	3.33333	1.66667	2
795	male	63	3	2	2	3	3	2	5	4	4	6	20000	30000	30000	0.666667	1	0.666667
796	female	23	2	3	3	3	3	3	3	2	3	3	10000	10000	10000	1	1	1
797	female	32	1	1	1	1	1	1	5	5	5	6	30000	20000	45000	0.666667	0.444444	1.5
798	female	38	2	3	1	2	5	2	5	3	5	7	50000	35000	28000	1.78571	1.25	1.42857
799	male	63	4	2	3	4	4	3	4	4	3	4	50000	100000	50000	1	2	0.5
800	male	42	3	2	2	3	3	2	5	5	4	6	30000	30000	50000	0.6	0.6	1
801	female	34	3	3	3	4	3	1	5	5	5	7	5000	5000	40000	0.125	0.125	1
802	female	48	3	3	3	3	4	3	4	4	4	6	100000	50000	50000	2	1	2
803	male	31	1	1	1	1	1	1	1	1	1	4	30000	30000	32128	0.933765	0.933765	1
804	male	57	4	3	3	3	3	3	5	5	5	6	30000	25000	32000	0.9375	0.78125	1.2
805	female	30	4	4	4	5	4	3	4	4	3	5	50000	30000	35000	1.42857	0.857143	1.66667
806	female	44	3	2	2	3	3	2	2	3	4	5	70000	25000	30000	2.33333	0.833333	2.8
807	female	33	3	4	3	3	3	3	3	4	4	5	40000	38000	18500	2.16216	2.05405	1.05263
808	male	37	3	2	3	1	2	1	2	3	1	4	30000	30000	34800	0.862069	0.862069	1
809	male	39	3	3	4	4	3	4	4	3	5	6	40000	30000	30000	1.33333	1	1.33333
810	female	29	4	5	4	5	4	2	5	5	5	7	300000	50000	15000	20	3.33333	6
811	male	68	1	1	2	3	2	1	5	4	5	6	30000	32000	37000	0.810811	0.864865	0.9375
812	male	57	2	3	1	3	4	4	5	5	5	7	50000	20000	25000	2	0.8	2.5
813	female	40	2	2	2	3	3	2	5	5	5	7	500000	30000	30000	16.6667	1	16.6667
814	female	40	2	1	2	2	2	2	4	5	4	7	100000	10000	50000	2	0.2	10
815	female	38	2	3	3	3	3	3	4	4	3	4	32000	32000	32000	1	1	1
816	male	52	2	2	2	3	2	2	2	2	2	3	10000	10000	700	14.2857	14.2857	1
817	male	54	2	2	2	2	3	2	3	2	3	3	100000	10000	10000	10	1	10
818	male	46	3	3	3	3	3	3	3	3	3	4	1000000	100000	100000	10	1	10
819	male	28	3	3	3	3	3	3	3	3	3	3	100000000	1000000	500000	200	2	100
820	male	49	3	3	2	3	3	3	2	2	3	2	100000000	120	32152	3110.23	0.00373227	833333
821	male	42	2	3	3	2	3	2	3	2	4	3	5000000	5000000	10000000	0.5	0.5	1
822	male	35	2	3	3	3	3	2	4	4	4	5	50000	20000	25000	2	0.8	2.5
823	female	28	4	5	5	4	4	4	4	4	5	5	100000	30000	10000	10	3	3.33333
824	male	48	3	4	3	4	4	5	4	5	5	5	30000	30000	50000	0.6	0.6	1
825	male	32	2	4	2	4	3	3	4	2	4	4	30000	50000	60000	0.5	0.833333	0.6
826	male	56	1	2	1	2	2	2	5	2	5	7	15000	30000	18000	0.833333	1.66667	0.5
827	female	45	4	5	4	3	4	4	4	4	5	4	150000	300000	80000	1.875	3.75	0.5
828	male	48	4	4	4	3	4	3	4	4	5	5	100000	100000	30000	3.33333	3.33333	1
829	male	35	4	4	2	2	2	2	5	5	4	5	90000	100000	100000	0.9	1	0.9
830	male	30	2	1	2	2	2	1	3	3	1	5	30000	10000	30000	1	0.333333	3
831	male	58	4	4	4	5	4	3	5	5	5	7	100000	50000	10000	10	5	2
832	male	48	3	2	2	2	2	4	4	4	4	5	30000	30000	30000	1	1	1
833	female	44	1	4	1	4	3	2	5	5	4	6	30000	25000	30000	1	0.833333	1.2
834	female	31	3	4	3	4	4	4	4	4	4	6	50000	50000	40000	1.25	1.25	1
835	female	34	3	4	3	4	3	3	5	4	5	7	45000	4250	30000	1.5	0.141667	10.5882
836	male	27	3	4	3	3	3	2	4	4	4	5	100000	50000	70000	1.42857	0.714286	2

## Sheet: Study1_Survey2
ID	gender	age	SET1	SET2	SET3	SET4	SET5	SET6	SET7	SET8	PSL1	PSL2	PSL3	PSL4	PSL5	PSL6	FOO1	FOO2	FOO3	Control	WTA	WTP	MP	WTA/MP	WTP/MP	WTA/WTP
1	male	44	4	3	4	2	4	2	4	4	2	4	2	3	3	2	3	3	4	6	6000000	1000000	6900000	0.869565	0.144928	6
2	female	47	3	3	2	3	2	3	3	4	4	3	2	2	2	2	4	4	4	5	1000	2000	600	1.66667	3.33333	0.5
3	female	46	4	4	4	3	4	4	4	4	1	4	1	3	3	1	5	5	5	5	0	10000	10000	0	1	0
4	male	47	2	3	4	2	4	3	2	4	4	4	3	3	3	2	3	3	4	5	300000	20000	300000	1	0.0666667	15
5	male	47	2	5	3	3	4	3	2	2	4	3	3	3	2	3	1	1	1	3	80000	30000	50000	1.6	0.6	2.66667
6	male	39	4	3	4	3	4	3	4	3	3	2	2	2	2	2	3	3	2	4	30000	10000	30000	1	0.333333	3
7	female	44	4	4	4	5	3	4	5	5	3	5	3	4	5	3	5	5	4	7	50000	15000	12800	3.90625	1.17188	3.33333
8	female	37	4	5	3	4	3	4	5	5	4	4	3	4	5	4	4	5	5	7	100000	50000	70000	1.42857	0.714286	2
9	male	40	1	1	2	2	1	2	4	3	4	3	3	2	4	1	4	4	5	6	100000	50000	150000	0.666667	0.333333	2
10	female	35	1	2	1	1	2	2	2	2	4	4	4	5	5	2	5	5	4	3	100000	100000	50000	2	2	1
11	female	33	4	4	4	3	4	5	4	4	4	4	4	3	4	4	5	4	4	6	200000	100000	25000	8	4	2
12	male	42	5	4	4	3	4	4	5	4	4	3	3	2	4	3	4	5	5	5	300000	300000	215000	1.39535	1.39535	1
13	female	49	2	2	2	2	2	3	4	3	3	3	3	4	4	3	5	5	5	6	3000000	2000000	2500000	1.2	0.8	1.5
14	male	61	3	4	3	2	4	3	4	4	4	4	4	3	4	4	4	4	4	6	0	30000	10000	0	3	0
15	female	39	4	4	3	2	4	3	3	4	4	3	4	4	4	2	4	4	4	3	200000	50000	150000	1.33333	0.333333	4
16	male	54	4	4	4	3	4	3	4	4	3	4	3	4	4	4	3	3	3	4	50000	40000	40000	1.25	1	1.25
17	male	54	2	2	1	1	2	2	2	2	4	3	4	4	3	3	4	5	5	5	1000000	1000000	500000	2	2	1
18	male	41	4	4	4	4	4	4	4	4	4	5	5	5	5	3	5	5	5	6	200000	100000	25000	8	4	2
19	male	30	4	4	3	3	3	3	4	3	3	3	4	4	3	3	4	4	4	5	1000000	100000	150000	6.66667	0.666667	10
20	female	40	2	4	3	3	2	4	4	3	4	3	3	1	4	3	5	5	5	7	100000	20000	23000	4.34783	0.869565	5
21	male	56	3	4	3	3	4	3	4	3	4	4	4	3	5	3	5	5	4	5	1000000	100000	100000	10	1	10
22	male	52	1	2	2	1	3	2	2	2	3	2	2	2	2	2	4	4	4	6	10000	5000	8000	1.25	0.625	2
23	female	36	5	4	5	4	5	4	4	5	4	5	5	4	5	3	5	5	5	5	500000	250000	200000	2.5	1.25	2
24	male	39	2	3	4	2	2	4	2	2	2	2	2	4	2	3	4	4	3	6	200000	100000	50000	4	2	2
25	male	64	3	4	4	2	3	2	4	4	1	2	2	2	4	3	4	4	4	3	100000	20000	50000	2	0.4	5
26	male	68	2	1	2	2	1	2	2	3	2	4	1	4	4	2	5	5	5	5	80000	80000	98000	0.816327	0.816327	1
27	female	38	1	1	1	1	2	2	2	2	1	1	1	1	1	1	5	3	3	5	150000	150000	300000	0.5	0.5	1
28	male	49	2	2	2	1	2	3	2	2	2	2	2	2	4	2	3	3	2	4	10000	10000	20000	0.5	0.5	1
29	female	33	4	4	4	4	3	3	4	4	4	4	4	3	3	4	4	4	4	5	1000000	1000000	200000	5	5	1
30	female	44	4	3	4	3	3	4	4	3	4	4	4	5	4	4	4	4	4	5	10000000	5000000	5000000	2	1	2
31	female	40	4	5	3	4	4	4	4	5	5	5	4	5	5	4	5	4	3	7	1000000	500000	200000	5	2.5	2
32	male	69	4	3	4	2	4	4	5	5	4	4	4	5	4	2	5	5	5	5	1500000	1000000	1200000	1.25	0.833333	1.5
33	male	59	3	2	3	2	3	2	3	2	3	4	4	3	4	4	5	4	4	5	2000000	2000000	1900000	1.05263	1.05263	1
34	male	34	2	2	2	3	2	4	3	3	2	2	2	2	3	2	4	4	4	4	50000	50000	30000	1.66667	1.66667	1
35	female	54	4	4	3	4	4	2	5	4	4	4	3	4	5	3	5	5	4	4	250000	200000	250000	1	0.8	1.25
36	female	33	2	2	2	2	2	4	4	4	4	4	4	4	4	2	4	4	4	6	300000	100000	1600000	0.1875	0.0625	3
37	male	37	5	5	5	5	5	5	5	5	5	5	5	5	5	5	5	5	5	7	5000000	5000000	2500000	2	2	1
38	male	38	4	4	4	2	4	4	4	5	3	5	4	4	4	3	5	5	5	6	2000000	1000000	1029000	1.94363	0.971817	2
39	male	31	3	4	3	3	4	4	4	5	4	4	4	4	3	3	5	4	4	5	7000	30000	2000	3.5	15	0.233333
40	female	44	4	2	3	3	2	2	3	3	2	3	2	1	2	2	2	2	2	3	5000000	1000000	700000	7.14286	1.42857	5
41	female	49	4	4	4	3	4	3	4	4	3	4	4	4	4	3	4	5	5	5	300000	200000	200000	1.5	1	1.5
42	male	28	4	4	4	3	4	4	4	4	4	5	4	4	5	4	5	5	5	6	300000	100000	58000	5.17241	1.72414	3
43	female	35	3	3	4	3	4	4	4	4	3	4	2	4	4	2	4	5	4	6	15000	10000	8000	1.875	1.25	1.5
44	female	50	4	3	3	3	3	2	3	4	2	3	4	3	4	3	5	5	4	5	12000	5000	12000	1	0.416667	2.4
45	female	43	1	1	1	1	1	1	1	4	3	3	3	5	2	1	1	1	1	5	6000	5000	6000	1	0.833333	1.2
46	female	40	1	1	1	1	2	2	1	1	1	1	1	1	2	1	2	1	2	2	100000	30000	80000	1.25	0.375	3.33333
47	female	30	5	4	4	4	4	3	4	4	4	4	4	4	3	3	5	5	5	6	30000	8000	4000	7.5	2	3.75
48	female	47	5	5	5	3	5	4	3	5	4	4	3	5	5	3	5	5	4	7	100000	50000	50000	2	1	2
49	male	44	3	4	4	3	3	3	3	4	4	3	2	3	4	4	4	4	4	6	5000000	2000000	1000000	5	2	2.5
50	male	48	4	4	3	2	2	2	2	2	3	2	2	2	2	3	4	4	4	5	100000	50000	35000	2.85714	1.42857	2
51	male	37	2	1	1	2	1	2	1	1	2	2	1	1	1	1	5	4	3	7	1000	500	500	2	1	2
52	male	59	3	3	3	3	3	3	3	3	3	3	3	3	3	3	3	3	3	5	2000000	200000	1900000	1.05263	0.105263	10
53	male	37	3	2	3	2	3	3	3	2	4	4	4	3	4	3	5	5	5	6	300000	20000	250000	1.2	0.08	15
54	male	60	4	4	4	3	4	4	3	4	1	4	3	3	3	3	5	5	4	6	2500000	2500000	2500000	1	1	1
55	male	30	2	2	2	2	2	3	3	2	3	4	4	4	4	3	3	3	3	3	10000000	10000000	10000000	1	1	1
56	male	61	2	2	3	3	4	2	3	2	2	4	3	4	4	3	3	3	4	5	200000	50000	60000	3.33333	0.833333	4
57	male	60	1	2	1	1	2	3	1	2	3	3	3	4	4	2	5	5	4	6	20000	15000	15000	1.33333	1	1.33333
58	female	42	4	4	4	3	3	3	4	4	3	3	4	2	4	2	4	4	4	6	3000	1000	1500	2	0.666667	3
59	female	38	4	3	3	3	3	4	3	3	5	3	4	2	5	4	5	5	5	5	15000	15000	50000	0.3	0.3	1
60	female	52	3	3	3	2	3	3	4	4	3	2	3	2	3	3	2	3	3	6	100000	10000	10000	10	1	10
61	female	46	2	3	2	1	3	1	1	3	4	3	3	2	3	3	3	4	5	5	10000	8000	6000	1.66667	1.33333	1.25
62	female	55	4	4	4	4	4	4	4	4	4	4	4	4	4	4	4	4	4	6	100000	100000	50000	2	2	1
63	female	37	3	4	3	3	3	3	3	4	3	3	2	3	4	2	4	4	3	4	500000	150000	100000	5	1.5	3.33333
64	female	59	3	3	3	2	2	2	2	1	2	2	2	2	2	2	4	4	3	2	1000000	500000	200000	5	2.5	2
65	male	35	1	2	2	2	1	2	2	2	4	4	2	3	4	1	4	4	4	6	100000	10000	30000	3.33333	0.333333	10
66	male	59	3	5	3	3	3	5	3	3	3	3	3	3	3	3	3	3	3	5	200000	100000	50000	4	2	2
67	female	37	4	5	5	3	4	3	4	5	4	5	4	3	3	3	5	5	5	7	10000	5000	5000	2	1	2
68	female	50	4	4	3	3	4	4	4	3	3	3	4	3	3	3	4	4	4	4	10000	15000	1500	6.66667	10	0.666667
69	female	34	1	2	1	1	1	1	1	1	2	1	1	3	1	1	1	1	1	3	10000	10000	10000	1	1	1
70	female	55	4	4	3	2	2	3	4	4	1	3	1	2	3	1	5	5	5	5	100000	30000	38000	2.63158	0.789474	3.33333
71	male	20	3	3	3	1	3	4	2	3	2	3	4	4	3	2	5	5	4	5	15000	7500	12000	1.25	0.625	2
72	female	19	4	2	2	2	2	4	2	2	2	2	2	2	2	2	4	5	4	6	20000	17000	10000	2	1.7	1.17647
73	female	21	4	2	2	2	3	3	2	4	3	2	3	2	3	2	4	5	3	5	100000	50000	40000	2.5	1.25	2
74	female	30	3	2	1	2	2	2	3	1	1	2	2	2	1	1	2	1	1	6	5000000	3000000	4000000	1.25	0.75	1.66667
75	female	35	3	2	3	1	2	2	1	3	1	1	1	1	2	1	3	3	3	5	50000	5000	50000	1	0.1	10
76	female	33	2	3	1	3	4	4	5	5	5	5	4	5	5	4	5	5	5	6	10000	20000	80000	0.125	0.25	0.5
77	male	28	1	1	2	2	1	3	2	2	2	2	1	2	2	2	5	4	4	6	10000	10000	10000	1	1	1
78	female	44	4	2	2	1	3	3	2	4	3	2	2	1	2	3	4	5	3	6	10000	5000	1200	8.33333	4.16667	2
79	female	46	1	1	2	1	1	2	2	1	3	2	2	2	2	2	4	4	3	4	50000	50000	80000	0.625	0.625	1
80	male	39	2	1	2	1	2	2	4	2	2	4	4	4	5	2	3	2	3	6	200000	100000	110000	1.81818	0.909091	2
81	male	52	3	3	3	2	3	3	4	3	3	3	2	2	3	2	4	4	5	5	20000	30000	55000	0.363636	0.545455	0.666667
82	male	50	3	1	3	3	3	3	3	3	3	3	4	3	3	3	4	4	3	4	1000000	600000	900000	1.11111	0.666667	1.66667
83	female	32	4	4	4	3	4	3	3	5	4	3	3	5	3	3	5	5	3	5	100000	50000	30000	3.33333	1.66667	2
84	male	37	2	2	2	2	2	3	3	3	2	2	3	2	2	2	4	4	3	5	10000	15000	13800	0.724638	1.08696	0.666667
85	female	43	2	2	1	1	2	4	1	1	2	3	2	2	2	2	3	3	3	4	1000000	500000	200000	5	2.5	2
86	female	33	2	2	2	2	2	2	3	3	2	4	2	4	3	2	3	4	4	2	50000	30000	43000	1.16279	0.697674	1.66667
87	female	54	4	4	4	3	4	4	4	3	3	3	3	4	4	3	4	4	4	6	150000	100000	180000	0.833333	0.555556	1.5
88	female	32	4	4	4	3	4	3	3	5	4	3	3	5	3	3	5	5	3	5	100000	50000	30000	3.33333	1.66667	2
89	male	43	3	4	4	3	4	3	4	4	4	4	4	4	3	4	4	5	4	6	100000	100000	150000	0.666667	0.666667	1
90	female	51	3	1	3	1	4	3	4	2	2	4	2	5	4	3	5	5	5	5	10000	3000	2500	4	1.2	3.33333
91	female	40	5	2	2	2	4	3	5	3	1	1	1	1	1	1	5	5	5	7	500000	130000	100000	5	1.3	3.84615
92	male	45	4	4	4	3	5	3	4	4	4	5	3	5	5	3	5	5	5	5	149800	129800	118500	1.26414	1.09536	1.15408
93	female	32	2	1	2	3	2	4	4	4	2	3	3	3	5	2	5	5	5	5	200000	30000	129540	1.54392	0.231589	6.66667
94	female	33	5	5	5	4	5	3	4	5	4	4	4	5	5	4	4	4	4	6	3000000	1000000	3000000	1	0.333333	3
95	male	43	4	4	4	2	4	4	4	4	3	4	3	3	4	2	5	5	5	7	3000000	2000000	2500000	1.2	0.8	1.5
96	female	33	1	3	1	1	2	4	1	1	2	3	1	3	3	1	5	5	4	5	350000	150000	135000	2.59259	1.11111	2.33333
97	male	50	3	3	2	3	3	3	4	4	2	3	3	3	3	2	3	3	3	4	1000000	1000000	1000000	1	1	1
98	female	46	1	2	2	1	2	2	1	2	3	2	2	2	3	2	4	4	3	4	50000	50000	80000	0.625	0.625	1
99	male	33	2	3	3	2	3	2	3	2	1	2	1	1	2	1	4	5	4	7	10000	10000	5000	2	2	1
100	male	51	1	1	1	1	1	1	2	1	1	3	2	1	3	1	3	5	2	5	200000	200000	150000	1.33333	1.33333	1
101	female	39	2	2	2	1	2	1	1	2	2	2	2	2	3	2	4	4	4	5	10000	8000	8000	1.25	1	1.25
102	male	34	2	1	2	2	1	1	2	4	1	2	3	2	4	3	3	5	5	6	70000	50000	42000	1.66667	1.19048	1.4
103	female	33	1	3	1	1	2	4	1	1	2	3	1	3	3	1	5	5	4	5	350000	150000	135000	2.59259	1.11111	2.33333
104	female	54	3	2	4	5	4	2	4	3	2	3	2	2	4	4	5	4	4	6	100000	100000	10000	10	10	1
105	female	34	3	3	3	2	2	4	2	4	3	3	2	4	3	2	4	5	4	5	10000	10000	15000	0.666667	0.666667	1
106	male	46	4	3	2	2	3	3	4	5	4	2	3	3	4	2	5	5	5	6	20000	50000	8000	2.5	6.25	0.4
107	female	38	3	2	3	2	3	2	3	3	3	2	2	3	3	4	5	5	5	7	500000	250000	165000	3.0303	1.51515	2
108	male	51	1	1	1	1	1	1	2	1	1	3	2	1	3	1	3	5	2	5	200000	200000	150000	1.33333	1.33333	1
109	male	35	4	3	3	4	3	4	4	5	4	5	4	3	4	4	5	5	4	6	80000	40000	50000	1.6	0.8	2
110	female	36	5	4	4	4	4	2	3	4	4	4	4	1	3	2	5	5	4	6	50000	10000	5000	10	2	5
111	female	41	3	2	3	2	2	3	4	3	4	4	3	3	3	4	4	3	4	6	300000	300000	200000	1.5	1.5	1
112	male	42	2	2	2	1	2	2	1	3	1	1	2	3	3	1	5	5	5	7	20000	5000	5000	4	1	4
113	male	56	2	2	2	3	3	3	3	3	3	4	3	4	4	4	4	3	4	5	10000	3000	5000	2	0.6	3.33333
114	male	48	4	4	4	3	4	4	4	3	3	3	4	2	3	4	4	5	5	5	500000	350000	400000	1.25	0.875	1.42857
115	female	30	5	5	5	5	5	4	5	4	5	5	5	5	5	3	3	5	5	6	300000	300000	150000	2	2	1
116	female	38	3	3	3	3	4	2	2	3	3	4	3	3	3	3	3	4	2	4	0	500	500	0	1	0
117	male	31	3	2	3	2	3	3	2	4	3	3	3	2	3	2	4	4	2	5	150000	50000	120000	1.25	0.416667	3
118	male	38	2	1	2	1	1	2	3	2	3	3	3	1	1	3	5	5	5	7	30000	30000	30000	1	1	1
119	female	33	4	3	4	3	3	3	4	4	3	3	3	2	3	3	4	4	4	5	100000	100000	45000	2.22222	2.22222	1
120	female	40	3	2	2	3	3	4	2	3	3	3	3	3	4	3	4	5	3	6	20000	20000	18000	1.11111	1.11111	1
121	female	54	3	3	2	2	2	3	3	3	2	2	2	3	3	2	4	4	4	5	50000	20000	23000	2.17391	0.869565	2.5
122	male	45	4	4	3	3	3	4	3	4	4	4	3	4	4	2	5	5	5	6	400000	200000	130000	3.07692	1.53846	2
123	male	38	3	4	5	3	3	4	5	5	4	4	3	4	4	2	3	3	4	5	100000	50000	150000	0.666667	0.333333	2
124	male	33	3	2	2	2	2	3	2	3	3	4	4	4	4	2	5	4	4	4	100000	30000	60000	1.66667	0.5	3.33333
125	female	32	2	2	2	2	2	3	4	3	2	2	2	2	2	2	2	3	2	4	100000	10000	10000	10	1	10
126	female	51	3	3	3	3	3	4	3	3	2	2	2	2	2	2	3	3	2	4	50000	30000	70000	0.714286	0.428571	1.66667
127	female	34	4	4	2	5	3	4	4	4	4	3	2	4	4	4	5	5	4	7	100000	100000	40000	2.5	2.5	1
128	female	37	4	5	5	3	4	5	4	5	4	5	4	5	5	4	5	5	4	7	20000	5000	5000	4	1	4
129	male	40	2	4	2	1	2	2	2	2	4	4	3	3	3	2	5	5	5	5	9000000	9000000	1000000	9	9	1
130	male	39	2	2	3	2	3	2	3	4	1	2	3	1	3	1	5	5	4	5	200000	100000	80000	2.5	1.25	2
131	male	45	3	4	3	4	4	3	3	4	3	4	4	4	4	2	5	5	5	6	100000	10000	30000	3.33333	0.333333	10
132	male	35	3	3	4	1	3	4	5	1	1	1	1	1	3	2	5	5	5	7	70000	50000	44000	1.59091	1.13636	1.4
133	male	37	2	2	2	2	2	3	4	4	3	3	2	3	4	2	5	5	5	6	50000	30000	30000	1.66667	1	1.66667
134	male	37	4	5	4	4	4	3	4	5	4	5	4	5	5	3	5	5	5	6	300000	150000	35000	8.57143	4.28571	2
135	male	50	1	1	2	1	1	2	1	1	3	2	1	1	2	2	4	5	4	5	50000	15000	20000	2.5	0.75	3.33333
136	male	40	4	2	4	2	4	3	4	3	2	3	2	3	3	3	4	4	3	7	5000	5000	2000	2.5	2.5	1
137	male	38	3	4	3	4	4	3	3	4	3	3	3	4	3	4	5	5	5	5	500000	300000	200000	2.5	1.5	1.66667
138	male	29	4	2	3	3	2	4	3	2	3	4	4	4	4	2	2	5	5	6	1000000	900000	920000	1.08696	0.978261	1.11111
139	female	27	2	1	2	1	2	1	2	1	3	3	2	3	3	1	4	4	2	4	1500	2000	1200	1.25	1.66667	0.75
140	female	41	5	4	4	3	4	3	4	5	4	3	3	4	3	2	3	3	4	6	500000	30000	50000	10	0.6	16.6667
141	male	41	3	4	3	2	4	3	4	4	3	3	4	4	4	2	4	4	3	5	50000	10000	20000	2.5	0.5	5
142	female	20	4	4	4	2	5	3	4	3	5	2	4	2	2	3	2	4	1	6	5000	2000	1380	3.62319	1.44928	2.5
143	male	33	4	4	4	3	5	4	4	4	4	3	2	3	4	3	3	3	3	4	100000	25000	20000	5	1.25	4
144	male	39	4	3	3	2	4	2	2	3	3	3	3	4	4	2	5	5	5	5	100000	70000	120000	0.833333	0.583333	1.42857
145	male	54	3	4	4	3	3	4	3	4	3	3	3	3	3	2	3	4	4	5	50000	30000	50000	1	0.6	1.66667
146	male	54	3	2	4	1	2	5	2	4	4	4	3	4	4	4	5	5	5	7	50000	50000	30000	1.66667	1.66667	1
147	female	46	2	2	2	2	1	3	2	3	3	3	2	2	3	2	4	4	3	5	70000	30000	50000	1.4	0.6	2.33333
148	female	36	5	4	3	3	2	3	4	4	3	4	4	4	4	3	4	4	4	6	100000	7000	42000	2.38095	0.166667	14.2857
149	female	42	3	3	4	3	3	3	3	3	3	3	3	3	3	3	3	3	3	4	20000	20000	30000	0.666667	0.666667	1
150	female	53	4	3	3	2	3	2	4	3	3	3	3	2	3	4	5	4	4	7	500000	500000	400000	1.25	1.25	1
151	male	40	1	1	2	1	2	2	1	2	1	1	1	2	1	2	4	3	1	5	1000	2000	1500	0.666667	1.33333	0.5
152	female	46	4	4	3	3	3	3	4	4	4	3	3	2	3	3	4	4	4	5	5000	3000	2480	2.01613	1.20968	1.66667
153	male	53	4	4	3	1	2	3	4	3	1	1	2	2	1	1	1	3	2	4	100000	10000	30000	3.33333	0.333333	10
154	male	50	4	3	3	3	3	3	3	3	3	3	3	3	3	3	4	4	4	5	100000	50000	30000	3.33333	1.66667	2
155	female	34	2	3	2	3	3	3	2	4	3	3	3	3	3	3	3	4	4	5	120000	60000	60000	2	1	2
156	female	49	1	1	1	1	1	1	1	1	1	1	1	2	2	1	1	3	2	5	20000	16000	16000	1.25	1	1.25
157	male	41	5	5	3	3	5	3	3	4	3	3	3	3	3	3	5	5	5	6	20000	10000	5000	4	2	2
158	male	36	5	5	4	2	5	4	5	4	5	3	2	3	4	4	5	5	5	7	90000	2000	10000	9	0.2	45
159	male	26	2	1	2	2	2	3	2	2	3	3	3	3	4	3	4	4	4	5	30000	10000	49000	0.612245	0.204082	3
160	female	53	4	4	1	4	2	4	4	4	3	2	3	3	3	1	5	5	3	7	50000	20000	30000	1.66667	0.666667	2.5
161	male	34	4	4	4	2	4	3	3	2	2	2	2	3	3	4	4	4	4	5	300000	100000	170000	1.76471	0.588235	3
162	female	28	2	2	2	2	2	2	2	2	2	2	2	2	2	2	2	2	1	5	2000	1000	20000	0.1	0.05	2
163	female	36	1	1	1	1	1	2	4	2	2	2	2	1	1	1	5	5	5	7	20000	10000	10000	2	1	2
164	male	44	4	4	3	3	3	2	4	5	3	3	3	2	2	4	4	4	3	5	30000	20000	15000	2	1.33333	1.5
165	male	28	2	2	2	2	2	3	3	4	4	4	4	3	3	3	5	5	5	6	30000	10000	15000	2	0.666667	3
166	male	43	3	4	3	3	4	2	4	4	4	3	4	4	2	3	4	4	3	5	50000	40000	40000	1.25	1	1.25
167	male	38	5	4	3	4	3	2	3	5	2	4	5	2	4	5	4	3	3	5	30000	10000	7000	4.28571	1.42857	3
168	male	26	1	2	2	1	2	2	2	3	3	3	2	2	2	1	4	3	3	5	40000	40000	28000	1.42857	1.42857	1
169	female	58	3	3	2	3	3	4	4	4	4	4	3	4	4	4	5	4	4	6	50000	15000	10000	5	1.5	3.33333
170	female	31	2	2	2	1	2	3	2	1	1	1	1	1	1	3	2	2	2	4	100000	100000	50000	2	2	1
171	female	57	4	4	4	3	4	3	3	4	4	3	4	3	3	3	4	4	4	5	300000	250000	250000	1.2	1	1.2
172	female	37	4	4	4	4	4	3	5	3	4	3	3	3	4	3	4	4	4	5	200000	100000	130000	1.53846	0.769231	2
173	male	51	1	2	1	2	1	3	2	2	2	2	1	1	1	2	4	4	4	6	100000	150000	100000	1	1.5	0.666667
174	female	67	4	4	4	4	4	3	4	4	4	4	4	4	4	4	4	4	4	5	150000	180000	210000	0.714286	0.857143	0.833333
175	male	43	3	2	3	1	4	3	3	3	2	3	3	4	3	3	5	5	4	6	500000	200000	50000	10	4	2.5
176	male	31	5	3	4	4	4	3	2	5	4	3	4	3	4	2	5	5	4	5	200000	50000	260000	0.769231	0.192308	4
177	female	36	3	4	3	3	4	4	3	4	4	3	3	3	3	3	4	4	4	4	400000	200000	100000	4	2	2
178	female	51	4	3	4	2	4	4	3	3	2	2	2	3	5	3	5	4	5	7	8000000	3000000	2500000	3.2	1.2	2.66667
179	male	36	4	4	4	3	4	3	5	5	5	5	5	5	5	2	5	5	4	6	1000000	500000	900000	1.11111	0.555556	2
180	male	65	5	2	1	1	1	4	1	4	3	1	1	2	1	3	4	4	1	6	30000	30000	300000	0.1	0.1	1
181	male	46	3	3	3	3	3	3	3	3	4	4	4	5	4	3	4	4	4	5	50000	100000	35000	1.42857	2.85714	0.5
182	male	33	2	3	2	2	2	3	2	3	2	3	3	3	3	3	3	3	3	4	100000	100000	50000	2	2	1
183	female	28	2	3	2	2	3	4	2	4	2	2	2	3	2	3	4	4	3	6	10000	10000	3500	2.85714	2.85714	1
184	female	54	4	4	4	4	4	4	4	4	3	4	4	3	4	4	4	4	4	6	200	100	50	4	2	2
185	female	28	3	2	2	2	2	4	2	3	2	3	2	2	3	2	4	4	4	5	400000	450000	300000	1.33333	1.5	0.888889
186	female	49	1	2	1	1	1	2	2	3	1	1	1	2	2	1	5	5	5	5	200000	30000	20000	10	1.5	6.66667
187	female	36	2	2	2	2	3	4	2	2	4	3	4	3	4	2	4	4	5	6	80000	40000	30000	2.66667	1.33333	2
188	female	44	3	4	3	3	4	2	4	3	2	2	2	3	3	3	4	5	4	5	10000	7000	3000	3.33333	2.33333	1.42857
189	female	27	1	1	1	1	1	2	4	1	1	1	1	2	2	2	4	4	2	6	10000	10000	1000	10	10	1
190	female	39	2	1	1	1	2	2	2	1	4	4	2	4	4	2	2	2	2	5	1000000	300000	200000	5	1.5	3.33333
191	female	28	1	1	2	1	1	4	3	3	1	2	2	2	2	1	5	5	5	6	100000	70000	80000	1.25	0.875	1.42857
192	male	50	4	4	4	4	4	4	4	4	3	3	3	3	3	3	4	4	4	5	500000	300000	160000	3.125	1.875	1.66667
193	male	56	3	3	3	2	2	3	3	3	3	4	4	4	4	4	3	3	4	5	10000	3000	5000	2	0.6	3.33333
194	female	50	4	3	4	2	3	3	3	4	2	3	2	4	4	2	4	5	4	6	600	600	500	1.2	1.2	1
195	female	62	2	2	2	2	2	3	2	1	2	3	2	3	2	3	4	5	5	6	30000000	30000000	3000000	10	10	1
196	female	36	3	3	3	3	4	2	3	4	2	2	2	2	4	1	4	4	4	5	10000	10000	10000	1	1	1
197	female	59	4	4	3	3	4	3	2	4	4	4	4	3	4	3	3	4	4	7	0	15000	15000	0	1	0
198	female	36	2	2	3	2	2	3	2	2	3	3	3	3	3	3	4	3	4	5	100000	50000	50000	2	1	2
199	male	32	1	1	1	1	1	1	1	1	4	4	4	5	4	5	5	5	5	7	2000	1000	1000	2	1	2
200	female	39	4	4	5	4	5	4	5	4	4	5	4	5	5	3	5	4	5	6	5000000	1000000	500000	10	2	5
201	female	27	3	2	3	3	3	3	2	2	2	3	3	2	3	4	3	4	3	5	70000	30000	70000	1	0.428571	2.33333
202	female	26	3	5	4	5	4	4	5	4	5	4	5	4	4	4	5	5	5	7	100000	50000	20000	5	2.5	2
203	female	24	3	4	4	3	3	2	4	4	3	3	2	3	2	2	4	4	4	4	5000	3000	2500	2	1.2	1.66667
204	female	51	4	5	5	4	5	4	5	5	5	4	4	4	5	4	5	5	5	5	1000000	200000	200000	5	1	5
205	male	41	4	4	4	4	4	4	3	4	4	3	3	3	3	3	4	4	4	5	110000	100000	62000	1.77419	1.6129	1.1
206	male	44	5	4	4	4	4	4	5	5	4	4	5	2	5	4	5	5	5	6	1500000	200000	1500000	1	0.133333	7.5
207	female	24	3	4	3	4	3	4	4	4	4	4	3	5	5	3	5	5	5	7	30000	30000	25000	1.2	1.2	1
208	female	46	1	4	1	1	1	3	1	3	3	5	3	5	5	3	5	5	5	1	700000	600000	600000	1.16667	1	1.16667
209	male	68	3	3	4	2	3	3	4	4	2	3	2	4	3	2	4	3	4	6	0	100	3000	0	0.0333333	0
210	female	41	3	3	3	3	4	3	3	3	1	3	3	3	4	3	5	5	5	5	1000000	1000000	150000	6.66667	6.66667	1
211	male	29	3	2	3	2	3	3	3	3	2	2	2	2	2	2	5	5	5	6	700000	200000	500000	1.4	0.4	3.5
212	male	29	3	2	3	2	3	3	3	3	2	2	2	2	2	2	5	5	5	6	700000	200000	500000	1.4	0.4	3.5
213	male	34	4	3	4	3	3	3	2	2	3	4	3	3	3	4	4	4	5	6	50000	10000	5000	10	2	5
214	male	28	2	2	2	1	1	3	1	2	3	2	2	2	3	2	3	4	4	6	10000	30000	10000	1	3	0.333333
215	female	29	3	3	2	2	3	3	3	4	4	3	3	4	4	3	3	4	4	5	100000	24000	18000	5.55556	1.33333	4.16667
216	female	46	1	3	1	3	1	3	1	3	3	5	5	4	5	3	5	5	5	1	600000	700000	600000	1	1.16667	0.857143
217	female	31	4	4	4	4	4	3	4	4	2	3	2	3	4	2	4	4	4	4	100000	100000	300000	0.333333	0.333333	1
218	male	43	2	1	2	2	2	2	2	2	2	1	1	2	2	2	4	3	3	4	10000	10000	15000	0.666667	0.666667	1
219	male	30	3	2	4	3	3	4	3	4	3	3	3	3	4	4	3	2	2	4	50000	30000	50000	1	0.6	1.66667
220	female	28	4	2	3	3	2	4	4	4	2	2	2	4	2	1	4	5	4	7	1000000	300000	1070000	0.934579	0.280374	3.33333
221	female	39	3	3	3	1	3	4	2	3	3	3	3	3	3	3	3	4	3	4	100000	10000	300000	0.333333	0.0333333	10
222	female	40	5	3	5	5	3	5	5	5	5	4	4	3	5	4	5	5	5	6	100000	100000	95000	1.05263	1.05263	1
223	male	30	3	4	3	3	3	3	3	4	4	4	4	4	4	2	3	3	3	5	50000	30000	25000	2	1.2	1.66667
224	female	29	3	4	3	3	4	3	4	3	4	3	3	1	3	1	5	5	3	6	30000	5000	3000	10	1.66667	6
225	male	56	2	3	2	3	2	3	3	3	4	4	4	4	4	4	4	5	4	5	500000	100000	60000	8.33333	1.66667	5
226	male	40	5	5	3	4	5	4	4	5	4	4	4	3	4	4	4	4	5	6	800000	300000	2000000	0.4	0.15	2.66667
227	male	20	5	4	5	4	5	3	4	5	4	4	4	5	5	2	5	2	5	6	10000	4000	3000	3.33333	1.33333	2.5
228	male	30	4	3	4	4	4	4	2	2	4	5	4	5	4	3	4	4	4	5	500000	300000	200000	2.5	1.5	1.66667
229	female	28	5	3	3	2	4	4	4	5	2	2	3	4	4	2	4	4	3	7	50000	50000	30000	1.66667	1.66667	1
230	male	26	2	4	2	1	2	3	2	2	2	2	5	2	4	2	4	4	4	7	1000000	100000	150000	6.66667	0.666667	10
231	female	45	2	2	1	1	1	3	4	4	2	1	1	2	2	1	5	5	5	4	100000	30000	60000	1.66667	0.5	3.33333
232	male	71	4	3	4	2	3	3	3	3	3	2	3	2	2	2	4	4	4	6	10000	1000	5000	2	0.2	10
233	female	26	3	3	3	3	5	4	4	5	3	4	3	4	3	4	3	3	4	4	100000	100000	50000	2	2	1
234	female	51	4	4	4	3	4	3	4	3	3	3	3	3	4	3	5	5	4	6	100000	15000	15000	6.66667	1	6.66667
235	female	31	4	2	4	4	3	2	4	4	2	2	1	4	1	1	5	5	5	7	200000	80000	100000	2	0.8	2.5
236	male	31	2	2	2	1	2	1	2	2	3	2	2	2	2	3	3	3	3	4	30000	30000	30000	1	1	1
237	no response	40	3	4	3	4	4	3	4	5	4	2	4	1	2	3	5	5	5	6	100000	10000	100000	1	0.1	10
238	female	65	4	3	3	3	3	2	4	4	4	4	3	3	4	2	5	5	5	5	30000	30000	30000	1	1	1
239	female	53	2	2	1	2	1	3	4	3	2	4	2	4	2	1	4	3	4	6	45000	30000	38000	1.18421	0.789474	1.5
240	male	35	2	1	2	1	1	1	3	1	1	2	1	1	2	2	1	3	2	7	3000	3000	2000	1.5	1.5	1
241	male	45	4	3	3	3	4	3	3	4	3	3	3	3	3	2	4	4	4	6	30000	25000	25000	1.2	1	1.2
242	male	45	2	3	2	1	3	2	2	1	3	4	4	4	4	2	4	4	4	5	100000	20000	80000	1.25	0.25	5
243	female	36	4	3	3	2	4	2	2	2	4	2	2	3	3	3	5	5	5	7	200000	100000	45100	4.43459	2.21729	2
244	male	34	2	2	2	2	3	2	3	2	2	2	4	3	3	4	2	3	4	3	500	1000	300	1.66667	3.33333	0.5
245	female	53	2	2	2	2	2	2	4	2	2	2	2	3	2	2	5	5	4	7	250000	250000	230000	1.08696	1.08696	1
246	female	34	4	2	4	3	3	3	3	2	4	2	3	3	4	4	4	4	4	5	1000000	500000	220000	4.54545	2.27273	2
247	male	54	4	3	3	2	3	3	2	4	3	3	3	4	3	4	5	5	5	6	200000	100000	148000	1.35135	0.675676	2
248	no response	40	3	4	3	4	4	3	4	5	4	2	4	1	2	3	5	5	5	6	100000	10000	100000	1	0.1	10
249	male	28	2	2	2	2	3	4	2	4	2	4	4	4	4	2	5	4	3	6	3000	2000	2000	1.5	1	1.5
250	male	52	4	4	4	4	4	2	4	4	4	2	2	4	4	3	4	4	4	6	40000	40000	30000	1.33333	1.33333	1
251	female	38	4	4	4	2	4	3	4	4	2	4	3	2	3	3	5	4	2	6	100000	50000	40000	2.5	1.25	2
252	female	35	4	5	3	5	3	2	3	4	5	3	3	3	1	3	5	5	4	7	1000000	100000	150000	6.66667	0.666667	10
253	female	30	1	1	4	1	4	3	3	3	1	1	2	3	1	1	5	5	5	5	1000000	300000	150000	6.66667	2	3.33333
254	male	31	3	4	3	3	3	4	3	2	3	3	4	3	3	2	3	4	2	4	20000	5000	8000	2.5	0.625	4
255	male	45	3	2	4	2	4	3	3	2	4	4	3	4	5	4	5	5	5	6	1000000	1500000	270000	3.7037	5.55556	0.666667
256	female	22	2	2	2	2	2	3	2	3	2	4	4	4	4	2	4	4	4	7	20000	20000	30000	0.666667	0.666667	1
257	male	35	4	4	4	2	4	2	2	2	4	4	4	2	4	2	4	5	4	6	200000	30000	20000	10	1.5	6.66667
258	male	25	5	5	4	4	5	3	4	4	2	3	4	4	4	3	4	4	4	5	1000000	10000	100000	10	0.1	100
259	female	35	4	2	4	2	4	4	3	4	4	5	4	4	5	3	5	5	5	5	1000000	500000	300000	3.33333	1.66667	2
260	no response	29	4	3	3	4	2	2	3	3	2	3	3	2	3	3	3	4	2	5	1000000	800000	600000	1.66667	1.33333	1.25
261	female	34	4	5	4	4	4	4	4	5	4	4	3	4	4	3	2	2	2	7	0	50000	50000	0	1	0
262	male	23	5	4	5	4	4	4	4	5	3	3	3	3	3	3	3	3	3	4	1000000	1000	500000	2	0.002	1000
263	female	44	4	2	4	3	4	4	3	4	2	2	2	5	2	1	5	5	5	6	35000	30000	28380	1.23326	1.05708	1.16667
264	female	46	4	3	4	2	5	3	3	4	2	3	2	2	3	4	4	4	4	7	10000000	2000000	1000000	10	2	5
265	male	63	4	4	5	4	4	4	5	4	3	3	3	4	4	3	5	5	5	6	50000	30000	26288	1.90201	1.14121	1.66667
266	female	45	4	3	4	4	4	3	4	4	3	3	3	4	4	4	4	4	3	5	1000000	500000	800000	1.25	0.625	2
267	female	46	2	3	2	2	2	3	3	2	2	2	2	2	2	3	2	2	2	4	10000	5000	3000	3.33333	1.66667	2
268	female	44	4	2	4	3	4	3	3	4	2	4	3	2	4	4	5	5	5	6	100000	10000	10000	10	1	10
269	male	46	2	2	1	1	1	3	1	1	3	3	3	4	3	3	4	5	4	6	800000	1500000	700000	1.14286	2.14286	0.533333
270	no response	30	2	2	2	3	2	2	3	3	2	3	3	3	2	2	2	3	3	5	10000	15000	7000	1.42857	2.14286	0.666667
271	male	45	3	4	4	3	4	3	4	4	3	4	4	4	4	3	4	4	3	5	50000	75000	35000	1.42857	2.14286	0.666667
272	male	36	1	1	1	1	1	2	2	1	2	2	1	1	1	2	2	1	2	2	100000	5000	10000	10	0.5	20
273	male	22	3	5	4	2	5	4	3	4	5	5	5	4	5	5	5	5	5	4	40000	20000	21000	1.90476	0.952381	2
274	female	49	4	4	3	3	3	4	4	4	3	3	2	4	4	3	4	4	4	6	30000	10000	13000	2.30769	0.769231	3
275	male	39	4	2	2	2	3	2	2	3	3	2	2	2	2	2	4	4	4	6	30000	20000	5000	6	4	1.5
276	no response	41	2	4	2	3	3	2	3	4	4	3	3	3	3	3	2	2	2	4	15000	10000	9000	1.66667	1.11111	1.5
277	male	45	5	2	4	2	4	4	5	3	1	3	3	2	3	1	4	4	4	6	1200000	1000000	1500000	0.8	0.666667	1.2
278	male	34	3	4	3	4	4	4	4	5	4	4	4	4	4	4	5	5	5	7	1000000	500000	700000	1.42857	0.714286	2
279	male	44	4	5	4	4	4	4	3	4	4	4	4	4	5	4	5	5	5	5	50000	30000	25000	2	1.2	1.66667
280	female	39	4	3	4	4	4	4	4	5	5	4	4	5	5	4	4	5	5	7	100000	150000	80000	1.25	1.875	0.666667
281	female	38	3	4	3	2	3	3	3	4	3	2	3	2	3	3	4	4	3	5	300000	150000	120000	2.5	1.25	2
282	female	39	2	3	2	1	2	2	3	3	4	3	4	1	4	2	4	4	5	6	5000000	5000000	500000	10	10	1
283	male	44	3	4	4	1	2	2	3	2	4	3	3	2	3	2	4	5	5	6	1000000	300000	500000	2	0.6	3.33333
284	no response	34	2	4	4	3	4	3	3	3	2	3	3	4	4	4	3	2	3	3	50000	20000	10000	5	2	2.5
285	male	59	5	3	4	2	5	4	4	4	3	4	3	3	4	4	5	5	5	6	100000	20000	50000	2	0.4	5
286	male	43	2	4	2	2	2	2	2	3	5	4	4	4	4	3	5	5	5	6	100000	10000	150000	0.666667	0.0666667	10
287	no response	35	2	3	3	3	3	4	2	4	4	3	3	3	2	2	4	2	3	5	50000	40000	20000	2.5	2	1.25
288	female	29	2	2	3	4	3	3	3	4	3	3	3	3	2	3	5	5	4	7	10000	20000	50000	0.2	0.4	0.5
289	male	44	1	1	1	1	1	1	3	2	2	1	1	2	3	2	2	3	4	2	1000	1500	1500	0.666667	1	0.666667
290	male	33	4	3	4	4	4	4	5	3	4	4	4	4	5	4	5	5	4	6	200000	100000	60000	3.33333	1.66667	2
291	female	46	4	4	4	2	3	3	2	3	3	3	3	3	3	3	4	4	4	6	1000000	1000000	1000000	1	1	1
292	male	20	4	4	4	4	4	4	4	4	4	4	4	4	4	4	5	5	5	6	500000	30000	100000	5	0.3	16.6667
293	male	45	4	4	4	4	4	4	4	4	4	4	4	3	4	4	4	4	3	5	100000000	100000000	100000000	1	1	1
294	female	34	4	2	4	3	4	2	3	2	3	2	2	3	2	2	4	4	4	5	100000	50000	50000	2	1	2
295	male	39	4	4	4	4	3	4	3	4	4	4	5	4	5	4	5	5	5	7	45000000	35000000	35000000	1.28571	1	1.28571
296	male	40	3	3	3	3	2	3	4	3	2	3	2	3	3	4	3	3	4	6	100000	50000	10000	10	5	2
297	female	28	3	3	3	3	3	4	3	3	3	3	3	4	3	2	1	1	3	4	1500	1500	1500	1	1	1
298	male	39	2	2	3	2	3	3	2	3	3	3	3	4	3	3	4	4	4	5	800000	1000000	1200000	0.666667	0.833333	0.8
299	female	30	3	3	4	3	4	2	4	4	3	4	2	1	2	2	5	5	5	7	2000	1000	500	4	2	2
300	male	29	2	2	2	2	3	4	3	3	2	3	2	2	2	3	4	4	3	5	3000	5000	3000	1	1.66667	0.6
301	male	35	4	4	4	4	4	3	4	4	3	4	4	4	4	4	4	3	4	4	100000	50000	30000	3.33333	1.66667	2
302	female	21	5	4	5	4	5	3	4	3	5	4	3	2	4	3	5	5	5	7	50000	50000	5000	10	10	1
303	male	49	2	2	3	3	3	2	4	3	2	2	2	3	3	3	5	4	4	5	150000	150000	129980	1.15402	1.15402	1
304	male	48	2	2	2	3	2	2	3	2	2	1	1	2	2	3	2	3	2	3	100	100	20	5	5	1
305	female	34	2	1	2	1	2	4	4	1	2	3	3	2	3	3	4	4	2	4	150000	200000	350000	0.428571	0.571429	0.75
306	male	38	3	3	3	3	3	2	4	3	4	3	3	2	3	3	5	5	5	6	80000	50000	40000	2	1.25	1.6
307	female	27	2	4	2	2	2	3	4	4	3	4	2	4	2	2	4	4	3	6	100000	50000	100000	1	0.5	2
308	male	39	3	4	4	3	4	3	4	4	2	3	3	2	3	2	3	3	3	6	5000	3000	2500	2	1.2	1.66667
309	female	37	3	3	3	2	3	2	3	3	3	3	3	3	3	3	3	3	3	3	500000	500000	100000	5	5	1
310	male	50	4	4	4	3	4	4	4	4	4	4	4	4	4	4	4	4	4	6	1200000	600000	1000000	1.2	0.6	2
311	female	45	4	3	3	2	4	3	3	4	3	2	3	3	2	2	3	3	3	4	10000	1000	1500	6.66667	0.666667	10
312	female	39	4	4	4	4	4	3	4	4	4	3	2	4	4	3	3	4	4	5	100000	80000	85000	1.17647	0.941176	1.25
313	male	35	3	2	3	3	2	3	3	2	3	4	3	3	4	3	3	3	4	4	300000	200000	100000	3	2	1.5
314	male	42	3	4	4	2	3	3	4	3	2	2	2	2	2	2	2	2	3	4	70000	30000	23000	3.04348	1.30435	2.33333
315	female	37	3	2	2	2	2	3	1	2	1	1	1	2	1	1	2	1	2	2	15000	10000	3000	5	3.33333	1.5
316	female	26	4	4	3	2	3	3	3	4	4	3	3	4	3	3	4	4	4	6	500000	500000	100000	5	5	1
317	female	25	4	4	4	4	4	4	3	3	4	4	3	3	3	3	5	4	3	5	500000	100000	150000	3.33333	0.666667	5
318	male	42	1	3	1	1	4	4	2	4	3	3	3	2	2	4	3	3	3	5	200000	50000	100000	2	0.5	4
319	no response	30	3	3	3	4	2	3	2	4	3	2	4	3	2	2	3	4	3	5	50000	40000	40000	1.25	1	1.25
320	female	21	5	5	5	5	5	5	5	5	5	5	5	5	5	5	5	5	5	7	5000	10000	1000	5	10	0.5
321	male	42	3	4	3	3	3	4	4	5	4	3	3	1	3	2	5	5	5	6	500000	50000	59800	8.3612	0.83612	10
322	female	31	2	1	2	3	1	2	4	1	1	4	2	5	4	1	5	5	5	7	25000	25000	15000	1.66667	1.66667	1
323	male	35	2	3	2	1	2	4	2	3	2	1	1	1	2	1	3	4	3	5	15000	8000	8000	1.875	1	1.875
324	female	48	3	3	3	3	3	3	3	3	3	3	4	3	4	2	3	3	3	4	3000	3000	1000	3	3	1
325	female	25	4	5	4	2	4	4	4	4	4	3	3	4	4	3	4	4	4	6	30000	30000	8000	3.75	3.75	1
326	female	40	3	3	3	3	3	3	3	3	3	3	3	3	4	3	3	3	3	6	100000	10000	100000	1	0.1	10
327	female	26	4	4	4	2	4	3	3	4	4	5	4	4	3	4	4	4	4	6	20000	5000	2000	10	2.5	4
328	male	32	3	3	3	2	3	2	3	2	3	2	3	2	3	3	3	3	2	5	50000	30000	30000	1.66667	1	1.66667
329	female	30	3	2	3	2	3	2	4	2	3	4	2	4	4	2	5	5	5	5	20000	10000	15000	1.33333	0.666667	2
330	female	36	1	2	2	2	1	3	2	2	3	2	2	1	2	2	4	4	4	6	200000	120000	110000	1.81818	1.09091	1.66667
331	male	34	4	2	4	2	2	4	3	2	4	4	3	2	4	4	3	4	4	6	10000	5000	3000	3.33333	1.66667	2
332	female	22	3	4	3	4	3	3	4	4	4	4	4	5	4	3	5	5	5	6	10000	1950	2500	4	0.78	5.12821
333	male	31	2	3	1	1	2	5	3	1	1	1	1	2	3	2	5	5	5	5	50000	30000	40000	1.25	0.75	1.66667
334	male	46	3	3	3	4	3	2	4	3	3	3	3	3	3	4	3	3	3	4	10000	10000	28300	0.353357	0.353357	1
335	male	51	3	3	4	3	4	3	4	3	4	3	3	3	4	4	5	5	5	5	500000	250000	150000	3.33333	1.66667	2
336	female	39	4	4	4	3	4	3	4	5	4	4	4	5	4	3	4	4	4	5	100000	50000	70000	1.42857	0.714286	2
337	female	22	2	2	2	2	2	2	4	4	3	3	2	2	2	2	2	3	2	4	5000	5000	5000	1	1	1
338	female	36	3	3	3	2	2	3	3	3	3	4	3	3	4	3	5	5	4	7	100000	50000	50000	2	1	2
339	female	37	3	4	4	3	4	3	5	5	5	3	4	5	5	4	5	5	5	6	30000	40000	20000	1.5	2	0.75
340	male	27	5	4	5	5	3	5	3	5	1	1	4	2	3	3	1	3	1	4	7000000	10000000	65000000	0.107692	0.153846	0.7
341	female	34	3	5	3	4	3	4	4	4	2	4	2	1	2	2	5	5	5	7	2000	1500	1500	1.33333	1	1.33333
342	female	32	2	4	2	4	2	2	4	5	4	4	3	5	5	2	3	4	4	5	1000	1000	550	1.81818	1.81818	1
343	male	36	3	4	4	2	4	3	4	4	2	2	2	2	3	2	4	4	4	5	100000	100000	100000	1	1	1
344	male	40	4	4	4	3	4	3	4	4	4	4	4	3	4	4	4	4	3	5	200000	150000	120000	1.66667	1.25	1.33333
345	no response	33	3	4	3	3	4	2	2	3	3	4	2	3	2	3	4	4	3	4	100000	60000	40000	2.5	1.5	1.66667
346	male	65	3	2	3	2	3	2	3	3	3	4	4	2	3	3	5	5	4	7	1000000	1000000	1100000	0.909091	0.909091	1
347	male	31	2	2	2	2	3	2	2	3	2	2	1	1	2	2	2	2	2	6	50000	50000	50000	1	1	1
348	male	52	3	2	3	2	3	2	2	4	3	3	3	3	4	2	4	4	4	5	80000	80000	200000	0.4	0.4	1
349	female	33	4	3	4	3	4	3	4	3	5	5	5	5	5	5	3	5	4	6	2000	200	1300	1.53846	0.153846	10
350	female	59	3	3	2	2	2	3	4	4	2	1	1	3	2	2	4	5	5	6	1000000	300000	300000	3.33333	1	3.33333
351	female	38	3	4	3	2	2	3	2	4	3	4	2	5	4	3	4	4	5	6	100000	50000	180000	0.555556	0.277778	2
352	female	24	3	4	3	2	2	2	2	4	2	1	1	1	1	3	4	4	4	7	50000	50000	50000	1	1	1
353	male	32	5	5	4	3	5	2	4	5	4	4	4	3	4	4	5	5	5	6	500000	500000	300000	1.66667	1.66667	1
354	female	44	5	1	5	1	5	5	1	1	1	1	1	1	2	1	1	1	1	7	2000000	2500000	2800000	0.714286	0.892857	0.8
355	female	48	3	3	1	3	3	2	4	4	1	3	2	2	2	3	1	3	4	7	3000	3000	2000	1.5	1.5	1
356	male	30	2	3	2	2	2	3	2	2	3	3	3	3	3	2	4	4	4	5	200000	150000	150000	1.33333	1	1.33333
357	male	24	4	5	5	2	5	5	4	5	4	5	5	4	4	2	5	5	5	5	150000	150000	120000	1.25	1.25	1
358	male	61	3	4	4	1	3	3	4	4	3	3	3	4	3	4	4	4	3	5	10000	15000	10000	1	1.5	0.666667
359	female	53	3	3	4	4	4	3	4	4	3	4	3	4	3	2	4	5	5	4	1000000	100000	500000	2	0.2	10
360	female	26	3	4	2	3	2	3	3	4	2	3	2	3	4	1	4	4	3	6	50000	30000	27500	1.81818	1.09091	1.66667
361	female	42	5	4	5	4	4	4	4	4	4	3	4	5	5	4	4	5	5	6	50000	28000	48000	1.04167	0.583333	1.78571
362	male	43	4	3	3	2	2	3	2	2	1	4	2	3	3	4	5	5	4	7	100000	50000	15000	6.66667	3.33333	2
363	male	47	5	3	4	3	4	5	3	5	3	4	3	2	4	3	3	4	5	7	15000000	5000000	8000000	1.875	0.625	3
364	male	36	5	5	5	5	5	5	5	5	5	5	5	5	5	5	5	5	5	7	35000000	35000000	29000000	1.2069	1.2069	1
365	male	35	4	5	4	4	4	4	3	4	4	3	4	4	3	4	3	5	4	6	300000	100000	80000	3.75	1.25	3
366	female	38	2	3	3	2	2	2	2	3	3	3	3	2	2	3	4	4	2	5	12000	10000	15000	0.8	0.666667	1.2
367	male	36	2	2	2	2	2	3	2	3	2	2	2	3	2	2	4	5	3	6	1000000	100000	150000	6.66667	0.666667	10
368	female	20	5	2	2	3	4	5	5	5	3	4	3	1	4	3	5	5	4	6	100000	300000	30000	3.33333	10	0.333333
369	female	54	3	4	3	2	2	2	3	2	3	4	4	1	3	4	5	5	5	6	10000	5000	5000	2	1	2
370	female	46	3	4	3	3	4	3	4	3	3	3	3	3	4	4	3	3	4	5	10000	10000	9000	1.11111	1.11111	1
371	male	49	3	1	1	4	1	2	4	2	3	2	3	4	5	3	5	5	5	7	1000000	1000000	1000000	1	1	1
372	male	20	4	5	4	3	4	3	2	5	5	5	5	5	5	3	5	5	5	5	1000000	50000	100000	10	0.5	20
373	female	41	4	2	4	2	3	2	3	3	2	2	2	4	3	4	4	4	3	6	1000	1000	100	10	10	1
374	female	46	2	2	2	2	3	2	2	3	2	3	3	2	4	2	4	4	3	5	1000000	1000000	300000	3.33333	3.33333	1
375	female	27	4	2	2	4	3	5	3	3	5	2	3	5	3	4	4	4	3	5	1000000	100000	1500000	0.666667	0.0666667	10
376	female	45	4	4	4	3	4	3	4	3	4	4	4	4	4	4	5	4	4	6	200000	140000	160000	1.25	0.875	1.42857
377	female	42	2	2	2	2	2	3	3	3	4	3	2	4	2	2	4	4	4	6	1000000	200000	200000	5	1	5
378	male	44	4	4	3	2	3	3	4	4	4	3	3	4	4	3	4	4	4	5	120000	60000	100000	1.2	0.6	2
379	male	21	2	2	2	2	2	3	3	2	2	4	4	3	4	3	4	4	3	5	10000	10000	10000	1	1	1
380	female	40	4	2	4	4	4	2	4	4	4	4	4	2	4	3	2	3	3	4	500000	300000	450000	1.11111	0.666667	1.66667
381	male	51	3	3	3	2	3	4	3	3	3	3	3	3	4	3	4	3	3	5	10000	10000	15000	0.666667	0.666667	1
382	male	48	3	3	4	3	3	2	2	2	3	3	3	2	3	3	4	4	4	5	100000	25000	40000	2.5	0.625	4
383	male	47	1	3	1	1	1	1	1	3	1	1	1	1	3	1	3	5	3	4	30000	30000	20000	1.5	1.5	1
384	male	51	4	4	4	2	4	4	3	3	3	2	2	3	2	4	5	5	5	7	10000	5000	5000	2	1	2
385	female	22	2	2	2	2	2	3	3	2	2	2	2	1	2	2	4	2	1	5	2000	5000	1200	1.66667	4.16667	0.4
386	female	30	2	3	2	1	2	3	4	4	2	2	2	4	2	2	4	3	4	3	800000	600000	500000	1.6	1.2	1.33333
387	female	44	3	4	3	4	3	4	4	4	4	3	4	3	4	4	4	4	3	6	1500000	1000000	2000000	0.75	0.5	1.5
388	male	43	3	3	3	3	3	3	3	3	3	4	3	5	5	3	5	5	5	5	40000	20000	20000	2	1	2
389	female	37	3	3	3	2	3	4	4	4	3	4	4	3	4	3	3	4	3	5	50000	10000	20000	2.5	0.5	5
390	male	39	3	4	4	3	4	3	4	4	4	4	4	3	4	4	4	4	5	5	500000	350000	550000	0.909091	0.636364	1.42857
391	female	30	4	2	3	3	4	4	3	2	3	3	3	3	3	3	5	5	5	6	100000	50000	20000	5	2.5	2
392	male	24	4	4	4	4	4	2	4	4	5	5	5	4	5	4	5	5	3	6	100000	10000	10000	10	1	10
393	male	58	2	3	2	2	2	2	3	4	2	3	3	4	3	2	4	4	4	5	1200000	1000000	1500000	0.8	0.666667	1.2
394	female	30	4	4	5	4	4	4	4	5	4	5	5	5	4	4	4	3	3	6	100000	50000	80000	1.25	0.625	2
395	female	31	4	2	4	4	3	2	4	4	2	2	1	4	1	1	5	5	5	7	200000	80000	100000	2	0.8	2.5
396	female	36	3	1	3	2	3	4	2	3	4	3	3	2	2	2	5	5	5	7	300000	100000	100000	3	1	3
397	male	34	3	4	4	4	3	3	3	4	3	4	4	3	3	4	2	3	3	4	2500000	500000	500000	5	1	5
398	female	38	2	2	2	2	3	2	1	2	2	1	2	1	1	1	4	4	3	5	1500000	1000000	2000000	0.75	0.5	1.5
399	male	35	3	2	2	2	2	3	3	2	2	3	3	2	3	3	3	3	2	4	10000	5000	3000	3.33333	1.66667	2
400	male	65	5	4	5	4	5	5	5	5	5	5	5	5	5	5	5	5	5	6	20000	20000	10000	2	2	1
401	female	22	4	4	4	4	3	4	4	5	4	4	3	3	3	3	3	3	3	6	30000	25000	18000	1.66667	1.38889	1.2
402	female	40	4	3	3	3	4	3	3	4	3	3	2	2	3	2	2	2	2	4	100000	50000	80000	1.25	0.625	2
403	female	20	3	4	3	3	3	3	4	4	4	4	4	4	5	3	5	5	4	6	10000	6000	2000	5	3	1.66667
404	female	38	5	5	5	4	5	5	5	5	4	4	4	4	3	4	4	3	4	6	500000	100000	60000	8.33333	1.66667	5
405	female	38	3	3	3	2	3	3	4	4	5	4	4	4	4	4	4	4	3	5	1000000	1800000	2000000	0.5	0.9	0.555556
406	female	33	4	4	3	2	3	2	4	4	2	2	2	2	2	2	4	4	4	5	30000	20000	25000	1.2	0.8	1.5
407	male	33	5	4	4	2	4	3	4	4	3	4	4	2	3	3	5	5	2	6	250000	30000	70000	3.57143	0.428571	8.33333
408	male	39	3	2	3	3	3	3	3	2	3	4	3	4	3	3	4	4	4	6	100000	50000	150000	0.666667	0.333333	2
409	male	40	4	4	3	4	3	2	3	4	4	3	3	3	3	2	4	4	4	6	30000000	30000000	25000000	1.2	1.2	1
410	male	60	4	3	3	2	4	3	3	4	4	4	4	4	4	4	4	4	4	6	3000	2000	1500	2	1.33333	1.5
411	female	40	2	1	2	1	2	2	2	3	4	3	2	2	3	3	5	5	3	4	50000	30000	35000	1.42857	0.857143	1.66667
412	male	41	2	1	2	1	1	2	4	4	1	2	2	3	3	2	5	5	2	6	4000	5000	5000	0.8	1	0.8
413	female	47	3	3	3	3	3	3	4	4	3	3	4	3	3	3	4	4	5	5	10000	3000	3000	3.33333	1	3.33333
414	female	20	4	4	3	4	2	3	4	5	2	4	4	4	5	3	5	5	4	6	100000	50000	81000	1.23457	0.617284	2
415	male	47	4	3	3	3	3	3	4	4	4	4	4	3	4	4	5	5	5	6	300000	200000	160000	1.875	1.25	1.5
416	male	30	3	3	3	3	3	4	4	3	3	4	3	3	3	3	3	4	4	4	3000000	500000	1000000	3	0.5	6
417	female	27	1	2	2	1	2	3	2	2	4	4	4	5	4	4	5	5	5	5	30000	50000	50000	0.6	1	0.6
418	female	46	1	1	2	2	2	2	3	3	2	3	2	3	3	2	4	4	4	5	10000	5000	6000	1.66667	0.833333	2
419	male	46	5	5	5	5	5	4	5	4	4	4	5	5	5	3	4	4	5	6	1000000	500000	150000	6.66667	3.33333	2
420	male	46	5	5	5	5	5	4	5	4	4	4	5	5	5	3	4	4	5	6	1000000	500000	150000	6.66667	3.33333	2
421	female	32	1	1	1	1	1	1	1	1	3	3	4	4	4	4	4	4	4	3	1000000	500000	500000	2	1	2
422	female	40	4	4	4	3	4	2	4	4	3	3	3	3	3	3	4	4	4	5	50000	10000	5000	10	2	5
423	female	35	2	4	4	2	4	2	4	2	4	3	3	3	3	4	3	2	4	5	10000	5000	1200	8.33333	4.16667	2
424	male	31	4	2	3	2	3	4	2	3	3	4	2	4	4	3	4	4	4	5	20000	8000	3000	6.66667	2.66667	2.5
425	female	22	3	2	3	2	2	3	2	2	2	3	2	3	3	2	4	3	2	5	10000000	10000000	1000000	10	10	1
426	female	35	3	2	4	2	4	2	4	3	2	2	2	3	1	2	5	5	4	7	5000	2500	1500	3.33333	1.66667	2
427	female	36	3	3	3	3	3	2	3	4	2	2	2	2	3	2	3	2	2	4	3000	3000	2940	1.02041	1.02041	1
428	female	35	3	2	4	2	4	3	3	4	1	2	2	4	3	3	4	4	2	4	5000	2800	2000	2.5	1.4	1.78571
429	female	47	2	2	2	1	3	1	1	4	1	3	1	1	2	1	2	4	3	3	15000	5000	6000	2.5	0.833333	3
430	female	33	2	1	1	1	1	3	4	2	1	1	1	1	1	1	1	5	5	5	1000000	1000000	500000	2	2	1
431	male	24	3	2	2	1	3	5	1	1	1	1	2	2	2	1	2	4	4	4	50000	20000	18000	2.77778	1.11111	2.5
432	male	64	2	2	3	3	3	3	3	2	2	2	3	2	2	3	4	2	4	5	1000000	1000000	1000000	1	1	1
433	female	34	2	3	2	3	3	4	2	2	3	3	3	2	3	2	4	4	4	6	15000	7000	4000	3.75	1.75	2.14286
434	female	23	3	3	2	1	3	1	3	5	3	3	3	5	4	1	4	4	4	5	40000	20000	15000	2.66667	1.33333	2
435	male	49	2	1	2	2	2	3	2	1	1	1	2	1	1	1	5	5	5	6	10000	5000	5000	2	1	2
436	male	64	3	1	1	2	2	2	2	2	2	3	3	4	5	1	5	5	5	5	100000	90000	140000	0.714286	0.642857	1.11111
437	female	24	1	1	3	1	1	3	2	2	2	1	4	2	2	4	5	5	2	4	1000	500	30000	0.0333333	0.0166667	2
438	female	19	3	4	3	4	3	4	4	4	3	5	4	4	4	2	4	3	4	5	150000	100000	40000	3.75	2.5	1.5
439	male	30	3	4	4	4	3	4	3	4	5	4	4	3	4	4	3	4	4	5	30000	15000	7000	4.28571	2.14286	2
440	female	43	3	4	4	3	4	3	3	3	2	3	3	2	3	2	4	3	3	5	100000	60000	50000	2	1.2	1.66667
441	female	52	5	2	5	1	4	5	5	3	1	1	1	1	1	1	1	1	2	4	20000	5000	5000	4	1	4
442	female	20	3	3	4	2	2	3	4	4	3	4	4	4	4	3	3	3	3	5	10000	3000	1000	10	3	3.33333
443	female	32	4	3	5	5	4	3	4	4	3	5	4	2	4	2	2	2	4	7	20000	10000	2500	8	4	2
444	male	40	1	4	1	2	2	2	2	3	3	1	2	1	5	1	5	5	5	6	10000	5000	5000	2	1	2
445	female	38	4	4	4	2	4	3	5	4	4	5	5	4	5	5	5	5	5	6	2000	2000	2000	1	1	1
446	male	47	2	3	3	2	3	2	2	2	3	2	3	4	4	2	2	3	2	4	200000	100000	150000	1.33333	0.666667	2
447	male	40	1	2	2	1	2	2	2	4	1	1	2	1	2	2	2	4	3	3	400000	350000	330000	1.21212	1.06061	1.14286
448	male	40	3	3	3	3	3	2	3	3	3	3	3	3	3	3	5	5	5	6	50000	50000	19800	2.52525	2.52525	1
449	male	42	4	4	4	4	4	2	4	5	4	5	4	5	5	4	4	4	5	5	20000	2000	10000	2	0.2	10
450	male	39	3	4	2	2	3	3	3	3	3	3	3	4	3	3	4	2	3	4	5000	10000	10000	0.5	1	0.5
451	female	58	4	5	4	4	4	5	5	5	2	2	3	5	4	1	5	5	5	3	500000	300000	250000	2	1.2	1.66667
452	male	32	2	2	2	3	2	2	3	3	4	4	4	5	4	2	4	5	5	2	30000	30000	10000	3	3	1
453	male	20	2	5	2	5	4	2	5	5	4	4	2	2	2	1	5	5	5	6	10000	10000	2000	5	5	1
454	female	29	5	2	3	4	2	2	2	4	1	2	4	4	2	2	4	4	3	6	10000	20000	60000	0.166667	0.333333	0.5
455	female	31	2	2	1	1	1	3	2	2	4	3	5	1	2	3	1	2	1	5	30000	30000	10000	3	3	1
456	male	45	3	4	4	2	4	4	2	3	2	2	2	2	2	3	3	2	2	4	10000	3000	3000	3.33333	1	3.33333
457	female	49	3	1	1	3	2	1	3	1	4	1	1	3	1	1	5	5	5	7	10000	5000	6600	1.51515	0.757576	2
458	female	27	2	2	2	2	2	4	4	4	4	4	2	3	4	1	3	4	3	5	5000	1000	2000	2.5	0.5	5
459	male	38	4	3	2	3	4	3	3	3	3	2	3	3	2	2	4	3	4	5	50	20	15	3.33333	1.33333	2.5
460	female	40	2	3	2	1	2	2	2	2	2	2	2	3	3	3	4	4	4	5	30000	5000	10000	3	0.5	6
461	male	39	3	3	3	4	3	2	4	4	4	4	4	4	5	4	4	5	5	5	300000	100000	130000	2.30769	0.769231	3
462	male	46	4	4	5	4	5	5	4	5	4	5	5	4	4	4	5	5	5	5	1000000	500000	200000	5	2.5	2
463	male	35	4	3	4	3	3	4	4	3	3	4	3	4	4	4	3	3	3	5	1000000	400000	700000	1.42857	0.571429	2.5
464	male	38	3	3	3	3	3	3	3	3	3	3	3	3	3	3	3	3	3	4	50	20	15	3.33333	1.33333	2.5
465	male	58	1	1	1	1	1	1	1	1	2	3	2	2	3	1	5	5	4	5	1000000	1000000	200000	5	5	1
466	female	43	4	4	2	2	4	4	3	4	4	3	3	4	3	4	4	4	4	5	1000000	1000000	200000	5	5	1
467	female	51	2	2	1	2	2	4	1	2	4	4	3	4	4	2	3	5	4	7	500000	300000	350000	1.42857	0.857143	1.66667
468	female	25	4	3	3	4	4	4	4	4	3	4	4	4	4	3	4	4	4	5	1000000	1000000	104500	9.56938	9.56938	1
469	male	66	4	4	3	3	4	3	3	3	4	3	3	2	4	3	5	5	4	6	500000	500000	400000	1.25	1.25	1
470	female	39	2	3	2	2	3	3	3	3	3	3	3	3	3	2	4	5	3	3	10000	5000	50000	0.2	0.1	2
471	male	55	3	2	3	1	3	2	4	4	2	3	2	4	4	3	4	3	5	4	10000000	11000000	7000000	1.42857	1.57143	0.909091
472	male	49	3	2	3	2	3	3	3	3	3	3	3	4	3	3	4	4	4	5	50000	50000	49800	1.00402	1.00402	1
473	female	38	4	4	4	3	4	4	4	4	4	4	4	4	4	4	5	5	5	6	100000	80000	80000	1.25	1	1.25
474	female	29	3	5	4	4	5	5	3	2	4	5	4	4	5	2	5	5	4	5	15000	14000	23000	0.652174	0.608696	1.07143
475	female	29	3	4	3	2	3	3	4	4	4	5	4	5	4	3	5	5	5	6	1000000	300000	150000	6.66667	2	3.33333
476	male	60	2	2	2	3	2	2	2	2	3	4	3	4	4	3	4	4	4	4	3000	2000	1800	1.66667	1.11111	1.5
477	female	24	4	5	4	3	5	2	5	4	4	2	3	4	3	2	5	5	5	5	300000	50000	30000	10	1.66667	6
478	female	59	2	3	3	2	2	2	4	2	2	2	2	2	2	3	4	4	3	6	30000	20000	50000	0.6	0.4	1.5
479	female	55	3	2	3	2	2	3	2	2	2	3	3	2	3	3	4	3	4	5	100000	50000	10000	10	5	2
480	male	43	2	2	2	2	2	2	2	2	4	4	3	3	4	4	4	4	4	5	10000	5000	2000	5	2.5	2
481	female	43	4	4	2	4	4	4	4	4	3	4	4	4	4	4	4	4	4	5	4000000	3500000	3000000	1.33333	1.16667	1.14286
482	female	44	4	4	4	4	4	4	4	5	4	4	5	5	4	4	4	5	5	5	50000	10000	8000	6.25	1.25	5
483	female	21	3	3	2	1	3	2	3	1	3	3	3	3	3	2	3	3	4	3	100000	1500	22000	4.54545	0.0681818	66.6667
484	female	41	2	1	2	1	2	2	3	4	3	2	4	3	4	3	4	3	4	4	40000	50000	20000	2	2.5	0.8
485	female	48	3	4	2	2	3	4	4	4	2	3	1	3	3	3	3	2	2	4	5000	3500	3500	1.42857	1	1.42857
486	female	27	2	3	3	2	2	4	4	4	2	2	2	4	4	4	4	2	2	5	30000	20000	30000	1	0.666667	1.5
487	male	52	3	3	4	3	2	3	4	4	3	3	3	3	3	3	3	3	3	3	30000000	20000000	20000000	1.5	1	1.5
488	female	42	4	4	4	4	4	5	5	4	4	3	4	4	4	4	5	5	3	6	3000	4000	5000	0.6	0.8	0.75
489	male	34	2	4	4	3	4	2	3	1	2	4	4	1	5	1	4	4	2	5	500000	30000	50000	10	0.6	16.6667
490	female	51	2	3	2	1	2	3	2	3	2	2	1	3	2	3	3	3	3	5	100000	30000	20000	5	1.5	3.33333
491	male	46	3	3	3	2	3	2	3	4	2	2	3	3	4	2	4	3	3	3	100000	80000	80000	1.25	1	1.25
492	male	42	5	5	5	5	5	4	5	5	4	5	4	3	4	5	4	4	5	7	20000000	1550000	2000000	10	0.775	12.9032
493	male	40	3	2	2	2	3	3	2	2	3	3	3	2	3	4	5	5	3	6	300000	300000	200000	1.5	1.5	1
494	male	28	1	1	1	1	2	4	1	2	1	1	1	2	1	1	1	2	2	4	170000	50000	120000	1.41667	0.416667	3.4
495	female	34	2	4	2	2	2	3	4	1	4	3	4	1	1	3	4	5	3	4	10000	5000	4500	2.22222	1.11111	2
496	male	40	4	3	2	3	2	2	2	1	2	3	3	3	2	2	2	2	2	5	300000	300000	100000	3	3	1
497	female	45	1	1	1	1	1	1	1	1	1	1	1	1	1	1	4	3	1	5	10000	5000	30000	0.333333	0.166667	2
498	male	38	1	1	1	1	1	1	1	1	2	3	2	3	2	3	2	2	1	3	200000	5000	50000	4	0.1	40
499	male	42	3	1	2	2	1	3	2	3	4	2	3	3	3	3	3	3	3	5	20000	10000	30000	0.666667	0.333333	2
500	female	33	3	2	1	4	2	4	1	1	2	5	4	5	5	2	4	4	4	6	200000	70000	55000	3.63636	1.27273	2.85714
501	female	40	2	1	2	2	2	3	4	4	1	1	1	1	1	1	1	4	2	2	1000000	500000	1600000	0.625	0.3125	2
502	male	53	2	3	2	2	3	3	3	2	4	3	4	3	3	4	3	3	3	5	50000	50000	50000	1	1	1
503	male	29	4	3	3	4	3	5	4	4	5	5	3	5	3	4	5	4	4	6	25000	30000	30000	0.833333	1	0.833333
504	female	34	3	5	4	5	4	4	5	4	4	5	5	4	5	5	5	4	5	6	9000000	6800000	6900000	1.30435	0.985507	1.32353
505	male	45	4	3	3	4	3	3	3	4	3	3	2	2	2	2	3	3	2	3	20000	10000	30000	0.666667	0.333333	2
506	female	30	1	4	1	1	1	2	5	3	4	4	3	3	4	2	4	3	3	5	100000	50000	50000	2	1	2
507	female	28	4	4	5	5	4	4	4	4	5	5	5	5	4	3	4	4	3	6	50000	30000	15000	3.33333	2	1.66667
508	female	30	4	4	3	4	5	4	5	5	3	4	4	4	5	4	5	5	5	6	20000	10000	9800	2.04082	1.02041	2
509	female	31	1	2	1	1	1	2	2	4	4	4	2	1	2	1	5	5	4	4	70000	50000	8000	8.75	6.25	1.4
510	female	48	4	4	4	4	4	3	4	3	3	4	4	4	4	4	3	4	3	5	65000	50000	30000	2.16667	1.66667	1.3
511	female	28	4	2	5	4	4	4	5	5	5	4	4	1	5	2	5	5	5	7	30000	20000	15000	2	1.33333	1.5
512	female	34	2	2	2	2	2	2	2	2	2	1	1	2	2	1	5	5	5	2	500	500	500	1	1	1
513	female	22	5	5	4	5	5	5	4	4	5	4	5	5	4	5	5	5	5	6	3500	4000	900	3.88889	4.44444	0.875
514	female	43	3	3	3	5	3	3	3	4	3	4	4	5	4	3	5	4	4	5	50000	45000	60000	0.833333	0.75	1.11111
515	female	24	5	5	5	4	4	4	5	5	5	5	4	5	5	5	5	5	5	7	100000	100000	15000	6.66667	6.66667	1
516	female	57	5	5	5	4	5	5	5	5	5	5	5	5	5	5	5	5	5	7	1000000	100000	100000	10	1	10
517	male	43	2	2	2	1	2	3	2	2	2	2	3	3	2	2	2	2	2	5	1000000	100000	100000	10	1	10
518	female	29	5	3	5	3	3	5	5	5	2	3	3	5	5	3	5	5	5	7	600000	100000	150000	4	0.666667	6
519	female	25	4	3	3	4	4	4	4	3	3	4	4	4	4	3	4	4	3	6	10000	12000	2000	5	6	0.833333
520	male	44	1	1	1	1	1	1	1	2	1	1	1	1	1	5	5	3	5	3	50000000	50000000	50000000	1	1	1
521	female	55	3	3	3	2	2	3	4	4	2	2	3	3	2	2	3	2	3	4	100000	10000	10000	10	1	10
522	male	50	1	4	1	1	2	3	4	4	1	4	3	4	3	2	4	2	4	5	10000	6000	5500	1.81818	1.09091	1.66667
523	female	50	5	5	5	5	5	5	5	5	5	5	3	4	5	5	5	5	5	7	7000	5000	3000	2.33333	1.66667	1.4
524	female	24	4	4	5	3	5	4	3	2	5	4	4	4	5	4	5	5	4	6	3000000	2000000	2500000	1.2	0.8	1.5
525	female	43	1	1	1	1	1	2	1	1	1	1	1	1	1	1	5	5	5	7	2000	2000	2000	1	1	1
526	male	48	2	1	1	1	1	2	1	2	2	1	1	2	1	3	5	5	4	6	200000	80000	140000	1.42857	0.571429	2.5
527	male	42	1	1	1	1	1	2	3	2	1	1	1	1	1	1	1	1	1	4	1000000	1000000	1000000	1	1	1
528	male	29	4	4	4	4	2	5	4	4	4	4	2	3	4	3	4	5	5	6	150000	80000	160000	0.9375	0.5	1.875
529	female	26	3	4	4	2	4	4	4	4	3	4	2	4	4	3	4	4	4	5	500000	100000	80000	6.25	1.25	5
530	female	27	4	4	4	3	4	5	4	3	1	5	1	4	5	1	5	5	1	5	1000	5000	500	2	10	0.2
531	male	40	3	3	3	3	4	4	3	4	3	4	3	4	4	3	4	5	4	5	50000	20000	15000	3.33333	1.33333	2.5
532	male	46	2	4	2	2	2	2	4	2	2	2	2	4	3	3	2	2	2	5	100000	10000	10000	10	1	10
533	male	27	3	2	3	2	3	4	3	2	3	4	4	2	4	2	5	4	5	6	50000	20000	45000	1.11111	0.444444	2.5
534	female	48	3	4	4	4	4	4	3	3	4	5	5	4	5	5	5	4	4	7	8000	5000	10000	0.8	0.5	1.6
535	female	45	4	3	3	3	2	2	3	3	3	4	3	4	4	3	3	3	3	3	150000	30000	30000	5	1	5
536	male	32	2	2	2	2	2	3	3	3	3	4	3	5	5	3	4	4	4	5	10000	4000	4000	2.5	1	2.5
537	female	58	2	2	2	2	2	3	2	3	3	2	3	4	3	2	3	3	2	4	100000	1000	10000	10	0.1	100
538	female	44	3	3	3	2	3	4	1	3	1	2	2	2	3	1	4	4	4	5	15000	10000	10000	1.5	1	1.5
539	male	55	2	3	4	2	4	3	4	4	3	3	2	3	3	3	5	4	4	5	500000	300000	350000	1.42857	0.857143	1.66667
540	female	42	1	1	1	1	1	1	2	1	1	1	1	5	5	1	2	3	3	2	200000	100000	100000	2	1	2
541	male	46	4	4	4	3	4	4	4	4	4	3	3	3	4	4	4	4	3	6	100000	10000	10000	10	1	10
542	male	41	3	2	2	4	3	3	2	3	3	4	4	4	2	3	3	2	2	4	100000	150000	300000	0.333333	0.5	0.666667
543	female	44	4	4	4	3	4	3	4	3	4	3	3	4	3	3	4	4	4	6	100000	10000	30000	3.33333	0.333333	10
544	female	33	2	2	2	2	2	2	2	2	2	2	2	2	2	2	3	3	3	3	50000	50000	10000	5	5	1
545	female	30	3	5	2	3	4	3	3	4	2	4	3	4	4	2	3	4	3	4	500000	100000	100000	5	1	5
546	female	38	2	2	2	2	2	1	2	2	1	2	1	1	2	1	2	2	2	2	10000	10000	10000	1	1	1
547	female	40	5	5	4	5	4	4	4	5	5	4	4	4	4	4	4	4	4	6	1000000	500000	200000	5	2.5	2
548	female	40	5	5	4	5	4	4	4	5	5	4	4	4	4	4	4	4	4	6	1000000	500000	200000	5	2.5	2
549	female	47	3	3	3	3	3	3	3	3	4	4	4	4	4	3	4	4	4	6	20000	10000	10000	2	1	2
550	female	50	4	3	4	3	3	2	3	3	3	2	3	3	3	2	4	4	4	7	1000000	500000	400000	2.5	1.25	2
551	female	48	3	3	1	3	3	2	4	4	1	3	2	2	2	3	1	3	4	7	3000	3000	2000	1.5	1.5	1
552	female	55	3	3	2	1	2	3	2	3	2	4	5	2	4	3	5	5	4	6	1000000	100000	120000	8.33333	0.833333	10
553	female	34	2	3	2	2	3	3	3	2	2	3	3	4	3	2	4	3	3	4	100000	100000	50000	2	2	1
554	female	22	3	4	3	2	3	2	3	4	4	4	3	5	3	4	3	4	4	6	250000	500000	100000	2.5	5	0.5
555	male	46	3	4	2	3	3	2	3	2	2	3	3	2	2	2	3	4	3	3	300000	10000	100000	3	0.1	30
556	female	31	2	1	2	2	1	3	2	1	1	1	1	3	1	1	4	4	4	5	300	300	150	2	2	1
557	female	48	3	3	1	3	3	2	4	4	1	3	2	2	2	3	1	3	4	7	3000	3000	2000	1.5	1.5	1
558	male	25	3	2	3	2	2	3	4	4	4	4	3	4	4	4	4	4	3	6	50000	50000	50000	1	1	1
559	female	33	4	4	4	3	4	3	4	4	4	4	4	4	4	3	4	5	4	6	10000	5000	2500	4	2	2
560	male	31	2	2	2	2	2	2	1	2	3	3	3	4	3	3	4	4	4	6	10000	10000	4000	2.5	2.5	1
561	female	45	1	1	1	1	1	3	1	1	1	1	1	1	1	2	2	1	1	6	1000	1000	1000	1	1	1
562	female	21	5	4	5	2	5	3	3	4	2	3	2	2	3	4	4	2	4	5	6000	3000	2500	2.4	1.2	2
563	female	43	3	1	3	2	2	2	3	3	3	2	3	2	2	1	4	4	3	5	800000	300000	450000	1.77778	0.666667	2.66667
564	female	34	3	4	3	2	3	4	4	4	3	3	2	4	4	1	5	5	4	5	30000	10000	40000	0.75	0.25	3
565	female	24	1	2	4	3	2	4	1	2	2	3	4	4	4	4	3	1	5	4	60000	20000	55000	1.09091	0.363636	3
566	female	50	2	2	2	2	3	3	2	3	4	4	2	4	4	3	4	4	4	5	100000	30000	80000	1.25	0.375	3.33333
567	male	38	3	3	3	3	4	4	3	4	3	3	2	4	3	3	4	4	4	5	50000	50000	50000	1	1	1
568	female	28	4	5	4	3	5	4	4	4	5	4	4	4	4	3	5	5	5	7	1000000	150000	170000	5.88235	0.882353	6.66667
569	male	36	4	2	4	3	4	4	4	4	4	4	4	5	4	4	3	3	3	3	100000	50000	140000	0.714286	0.357143	2
570	female	28	2	1	1	2	2	4	2	4	4	4	4	1	3	1	4	5	2	6	100000	30000	50000	2	0.6	3.33333
571	female	36	4	2	3	2	3	2	3	3	2	2	2	1	1	1	2	2	2	3	2000	2000	3000	0.666667	0.666667	1
572	female	38	2	2	1	2	1	2	2	2	3	3	3	2	4	3	5	5	5	4	1000000	220000	220000	4.54545	1	4.54545
573	female	38	4	3	2	4	2	5	1	3	3	5	3	4	5	3	3	2	3	6	100000	20000	30000	3.33333	0.666667	5
574	female	26	2	1	2	2	2	2	1	2	2	3	2	4	3	1	2	4	2	5	150000	30000	100000	1.5	0.3	5
575	male	66	2	3	2	2	2	2	2	2	5	4	4	3	4	3	5	5	4	7	20000	50000	100000	0.2	0.5	0.4
576	female	36	2	4	4	1	2	2	4	2	1	1	1	1	1	1	5	5	5	5	6000	2000	5000	1.2	0.4	3
577	female	50	4	3	4	2	4	4	2	3	3	3	3	2	3	2	3	3	3	5	0	100000	100000	0	1	0
578	male	34	3	4	3	4	3	3	5	3	3	3	3	3	3	2	3	4	4	4	30000	10000	50000	0.6	0.2	3
579	female	54	2	2	2	1	2	3	2	2	4	3	3	4	3	5	5	5	5	7	1000000	1000000	250000	4	4	1
580	male	64	4	4	4	4	4	4	4	4	1	3	3	1	3	1	4	4	4	4	10000000	10000000	3000000	3.33333	3.33333	1
581	female	40	4	5	3	3	2	2	4	4	5	4	3	1	4	4	5	5	5	7	50000	10000	5000	10	2	5
582	male	27	3	4	3	3	4	4	2	2	3	3	3	3	2	2	4	4	4	4	1000000	1000000	100000	10	10	1
583	male	33	4	4	4	4	4	5	4	4	3	3	4	3	3	3	3	4	2	5	100000	100000	10000	10	10	1
584	male	33	3	2	4	2	3	4	4	4	1	2	3	3	4	3	5	5	4	6	200000	50000	100000	2	0.5	4
585	female	42	4	3	4	3	4	3	4	4	3	4	3	4	4	4	5	5	4	7	100000	50000	30000	3.33333	1.66667	2
586	female	36	3	4	4	4	4	2	4	3	4	5	4	4	4	3	4	4	4	6	50000	30000	35000	1.42857	0.857143	1.66667
587	male	51	3	3	3	3	3	4	3	4	3	3	3	3	3	3	4	4	4	4	6000	5000	25000	0.24	0.2	1.2
588	male	35	3	4	2	3	3	4	2	2	3	3	3	2	3	2	5	4	4	5	1000000	100000	200000	5	0.5	10
589	female	35	3	4	2	2	3	2	2	3	3	2	3	4	4	3	5	5	5	7	2000000	200000	200000	10	1	10
590	female	59	4	2	4	2	4	2	4	4	3	5	3	3	5	3	5	5	5	5	10000	10000	10000	1	1	1
591	male	37	4	4	3	3	3	4	4	4	3	5	5	4	4	3	5	5	5	6	200000	100000	120000	1.66667	0.833333	2
592	male	34	2	2	2	2	2	3	3	2	2	3	2	2	3	2	4	4	3	5	40000	20000	50000	0.8	0.4	2
593	male	45	4	4	4	4	4	3	4	4	4	4	5	4	4	3	4	4	4	6	2000000	1600000	1500000	1.33333	1.06667	1.25
594	female	43	4	5	4	3	5	4	4	4	4	4	4	3	4	4	4	5	5	6	1000000	500000	500000	2	1	2
595	female	44	2	3	4	2	4	2	4	4	1	2	1	2	5	1	5	5	4	6	50000	30000	38000	1.31579	0.789474	1.66667
596	female	26	5	4	4	3	4	4	5	4	5	3	4	4	4	5	5	5	4	7	15000	50000	3000	5	16.6667	0.3
597	male	69	1	3	3	3	2	2	2	1	4	2	4	3	4	2	5	5	5	3	20000	10000	20000	1	0.5	2
598	male	41	3	2	2	2	2	2	2	2	3	2	2	3	2	3	3	4	3	5	50000	30000	10000	5	3	1.66667
599	female	39	3	2	3	3	3	4	3	2	1	4	3	3	4	2	4	4	4	6	500000	200000	250000	2	0.8	2.5
600	female	22	4	5	4	4	5	3	4	5	5	5	4	4	4	3	5	5	4	7	100000	50000	10000	10	5	2
601	female	37	4	4	4	4	4	4	4	4	2	2	4	2	4	4	4	4	4	5	100000	100000	20000	5	5	1
602	female	46	4	2	3	1	3	4	4	2	3	3	1	2	2	1	5	5	5	7	5000	3000	1000	5	3	1.66667
603	male	38	2	2	2	3	3	2	3	2	2	2	2	2	3	2	2	2	4	4	100000000	100000000	10000000	10	10	1
604	female	46	3	3	3	2	3	2	4	4	1	3	3	2	3	1	5	5	5	5	1000	1000	400	2.5	2.5	1
605	male	60	3	2	3	3	4	4	2	2	3	5	4	2	5	3	5	5	5	6	200000	150000	150000	1.33333	1	1.33333
606	female	32	3	4	3	4	4	2	4	4	4	4	4	4	4	4	4	5	4	6	5000	2500	2500	2	1	2
607	male	55	3	3	4	2	3	3	4	3	3	3	3	2	3	3	4	4	2	6	1000000	500000	1500000	0.666667	0.333333	2
608	female	30	2	2	2	1	2	2	2	3	2	3	3	1	3	2	2	2	2	3	20000	20000	180000	0.111111	0.111111	1
609	female	46	4	4	3	4	4	3	2	4	5	4	4	4	4	3	4	5	4	6	500000	10000	100000	5	0.1	50
610	female	35	4	2	2	1	4	4	4	5	5	4	4	2	2	2	5	5	3	7	10000	50000	50000	0.2	1	0.2
611	male	40	2	2	3	2	2	2	2	3	2	3	3	2	3	2	4	4	4	6	100000	100000	78000	1.28205	1.28205	1
612	female	30	4	2	3	3	4	3	5	3	3	2	3	3	3	3	5	4	4	5	100000	50000	80000	1.25	0.625	2
613	female	35	4	3	3	2	4	3	2	2	2	2	2	2	2	1	4	5	5	7	30000	20000	30000	1	0.666667	1.5
614	female	40	4	4	3	2	3	3	3	3	2	4	2	4	4	3	4	4	4	6	500000	1000000	350000	1.42857	2.85714	0.5
615	female	44	2	3	2	1	2	3	2	3	3	1	2	1	2	2	5	5	4	4	25000000	20000000	30000000	0.833333	0.666667	1.25
616	female	36	4	5	4	4	3	5	4	3	4	3	4	3	5	5	4	4	3	5	50000	100000	80000	0.625	1.25	0.5
617	female	40	2	2	2	4	2	4	2	4	2	2	2	4	4	2	5	5	5	7	100000	100000	150000	0.666667	0.666667	1
618	male	42	2	2	2	2	2	2	3	3	3	4	3	3	4	3	4	4	4	6	1000000	1000000	3000000	0.333333	0.333333	1
619	male	25	3	3	3	1	2	2	3	4	1	3	4	5	4	4	5	5	5	5	70000	150000	150000	0.466667	1	0.466667
620	female	38	3	4	2	4	2	4	4	4	3	4	3	3	4	3	4	3	4	6	3000	3000	2200	1.36364	1.36364	1
621	male	48	3	4	4	3	4	2	2	4	1	2	1	2	2	1	5	5	4	6	300000	3000000	3000000	0.1	1	0.1
622	male	41	2	2	2	2	2	2	3	2	1	2	3	4	5	2	5	5	5	5	250000	150000	210000	1.19048	0.714286	1.66667
623	male	37	1	1	1	1	1	4	3	3	1	1	2	3	1	1	1	1	1	3	1500	3000	5000	0.3	0.6	0.5
624	female	54	4	4	4	4	4	4	4	4	5	5	4	3	4	3	4	4	4	5	3000000	2500000	2000000	1.5	1.25	1.2
625	male	58	3	3	2	2	3	2	2	3	3	2	2	3	3	3	4	4	4	6	1000000	30000	150000	6.66667	0.2	33.3333
626	female	39	4	2	4	3	4	3	4	4	3	4	2	2	4	3	5	4	5	6	30000	5000	5000	6	1	6
627	male	31	3	3	4	2	3	3	3	4	4	3	3	2	3	4	3	3	4	4	6000	3000	3000	2	1	2
628	female	50	2	2	4	3	3	3	3	2	1	4	3	3	3	2	4	4	3	5	1000000	100000	100000	10	1	10
629	female	31	3	3	3	2	2	4	4	3	2	2	4	2	3	5	4	4	2	4	1000	1600	800	1.25	2	0.625
630	female	31	3	3	3	2	2	4	4	3	2	2	4	2	3	5	4	4	2	4	1000	1600	800	1.25	2	0.625
631	female	35	2	2	1	1	3	2	1	1	5	4	2	4	4	2	4	5	5	5	10000	5000	18000	0.555556	0.277778	2
632	male	42	2	2	2	2	3	3	2	3	3	2	3	2	3	3	2	2	2	3	10000	5000	7000	1.42857	0.714286	2
633	female	28	2	1	2	1	1	2	3	2	1	1	1	1	1	1	2	2	2	2	30000	5000	5000	6	1	6
634	female	49	2	4	3	4	3	2	5	4	2	3	3	4	4	4	5	4	4	6	50000	30000	60000	0.833333	0.5	1.66667
635	male	41	3	2	4	2	3	2	4	4	2	3	2	3	4	2	5	5	5	4	800000	400000	250000	3.2	1.6	2
636	female	50	4	1	2	3	2	4	2	3	1	3	1	1	4	2	4	3	3	6	1000000	500000	500000	2	1	2
637	female	22	3	5	5	3	5	3	3	5	4	5	5	4	3	5	5	3	5	1	100000	100000	300000	0.333333	0.333333	1
638	female	49	3	2	3	3	3	2	4	4	3	4	3	5	4	2	5	5	4	4	50000	35000	80000	0.625	0.4375	1.42857
639	female	35	2	2	2	2	2	3	4	2	2	4	2	4	4	1	4	4	4	3	100000	80000	90000	1.11111	0.888889	1.25
640	female	56	4	4	3	4	4	3	4	4	4	4	4	4	4	4	3	3	3	5	50000	20000	15000	3.33333	1.33333	2.5
641	female	55	3	3	2	4	2	2	4	3	3	2	3	2	2	3	4	4	2	4	50000	20000	10000	5	2	2.5
642	male	32	2	2	2	2	2	4	2	3	3	4	2	2	4	2	5	5	4	5	200000	50000	70000	2.85714	0.714286	4
643	female	30	4	4	4	3	4	4	4	4	3	3	3	3	4	3	3	4	3	4	3500000	600000	600000	5.83333	1	5.83333
644	male	31	4	3	3	2	3	5	4	4	3	3	3	4	4	3	3	3	3	4	300	500	150	2	3.33333	0.6
645	female	42	3	3	4	3	4	3	3	3	3	4	3	5	5	1	5	3	5	7	20000	10000	8000	2.5	1.25	2
646	male	38	4	3	3	3	4	3	5	4	4	3	4	2	3	2	4	2	3	3	1000000	500000	200000	5	2.5	2
647	female	50	4	2	3	4	4	4	4	5	4	5	3	4	5	4	5	5	5	7	20000	150000	300000	0.0666667	0.5	0.133333
648	female	35	5	5	5	5	5	3	5	5	5	5	4	4	5	3	5	5	5	7	100000	100000	70000	1.42857	1.42857	1
649	male	50	3	3	4	3	3	4	3	4	3	3	2	2	3	3	4	4	4	5	5000000	1000000	500000	10	2	5
650	female	37	4	4	4	3	3	3	4	4	4	4	4	4	4	4	4	4	4	6	50000	60000	38000	1.31579	1.57895	0.833333
651	female	32	4	3	3	3	3	3	3	3	3	3	3	3	3	3	3	4	3	4	10000	10000	10000	1	1	1
652	male	40	2	2	2	1	2	2	2	2	3	3	3	2	3	3	4	4	4	5	200000	100000	150000	1.33333	0.666667	2
653	female	44	1	1	1	1	1	1	2	2	3	3	2	4	4	2	4	4	2	3	10000	8000	5000	2	1.6	1.25
654	male	35	3	4	3	2	3	2	3	2	3	3	3	2	3	3	3	4	2	5	1000	500	8000	0.125	0.0625	2
655	male	31	5	5	4	4	5	2	4	5	4	4	4	2	4	3	5	5	4	6	10000	10000	4000	2.5	2.5	1
656	female	48	4	4	3	3	4	3	3	4	4	3	3	4	4	4	3	4	4	5	1500000	1000000	1550000	0.967742	0.645161	1.5
657	male	30	3	3	3	2	4	4	4	4	4	4	4	3	5	2	5	5	5	6	1000000	500000	100000	10	5	2
658	male	39	3	3	2	2	2	2	3	2	2	2	2	2	3	2	4	2	3	5	200000	250000	230000	0.869565	1.08696	0.8
659	female	35	2	4	2	3	2	2	3	2	3	2	3	2	2	4	4	4	4	4	40000	20000	35000	1.14286	0.571429	2
660	male	37	2	2	3	1	2	2	2	2	2	2	2	4	2	2	4	4	5	4	400000	200000	150000	2.66667	1.33333	2
661	male	57	2	2	2	2	2	2	2	2	2	2	2	2	2	2	4	2	3	2	50000	10000	100000	0.5	0.1	5
662	female	51	5	3	4	3	5	4	4	3	2	4	3	4	4	2	3	4	5	7	100000	50000	25000	4	2	2
663	female	36	3	2	3	3	3	4	3	3	3	3	3	3	4	3	3	3	3	4	30000	30000	40000	0.75	0.75	1
664	male	31	4	4	1	1	4	4	1	4	4	4	4	2	4	4	5	5	4	6	50000	10000	40000	1.25	0.25	5
665	female	29	2	1	2	1	2	4	4	3	4	4	2	5	5	1	5	4	4	6	90000	20000	130000	0.692308	0.153846	4.5
666	female	20	4	5	4	3	4	4	5	5	5	5	3	4	5	4	5	3	3	6	20000	10000	15000	1.33333	0.666667	2
667	female	34	3	2	3	2	2	2	1	2	3	2	2	2	2	3	5	5	4	4	150000	50000	100000	1.5	0.5	3
668	male	64	4	4	4	4	4	3	3	4	4	4	5	4	4	3	5	5	5	5	38000000	15000000	18000000	2.11111	0.833333	2.53333
669	female	40	3	4	2	2	2	3	2	2	4	4	4	3	4	3	4	4	3	6	2500	500	1000	2.5	0.5	5
670	female	58	4	3	4	3	4	4	5	4	3	4	3	4	3	4	4	3	4	2	20000	5000	2000	10	2.5	4
671	male	33	3	1	3	2	2	2	4	3	2	1	1	2	2	1	4	4	2	3	35000	5000	10000	3.5	0.5	7
672	female	33	3	3	4	3	3	3	3	3	3	3	3	3	3	4	3	3	3	4	10000	10000	20000	0.5	0.5	1
673	female	42	3	4	4	3	4	3	4	5	4	3	4	3	4	4	4	5	5	6	200000	200000	150000	1.33333	1.33333	1
674	female	51	3	3	2	2	2	4	2	3	2	2	2	2	2	2	3	2	2	4	1000	1000	1000	1	1	1
675	female	37	3	3	3	3	3	3	3	3	3	3	3	3	3	3	3	3	3	4	50000	10000	40000	1.25	0.25	5
676	male	31	2	4	2	3	2	4	2	3	3	3	3	3	4	2	4	4	4	5	200000	70000	60000	3.33333	1.16667	2.85714
677	female	33	1	1	1	1	1	1	1	1	2	2	2	3	4	4	3	5	5	6	500000	500000	100000	5	5	1
678	male	44	3	4	4	4	4	5	3	4	5	5	4	4	4	4	5	5	5	6	100000	10000	500000	0.2	0.02	10
679	female	25	4	4	3	2	3	3	5	4	3	4	3	3	3	3	3	3	4	5	10000000	1000000	1000000	10	1	10
680	female	24	2	2	2	2	2	2	3	2	3	3	3	4	3	2	5	4	4	6	300000	150000	150000	2	1	2
681	female	27	1	1	1	1	1	2	1	1	1	2	1	4	2	1	4	4	4	7	30000	15000	8700	3.44828	1.72414	2
682	female	33	2	1	1	3	1	3	2	2	2	1	2	1	1	1	2	2	2	4	300000	50000	150000	2	0.333333	6
683	female	31	3	4	2	2	2	3	3	2	3	2	3	2	3	2	4	4	4	6	300000	150000	100000	3	1.5	2
684	male	26	3	3	3	2	3	2	4	4	3	4	3	3	2	3	4	4	3	5	10000	30000	15000	0.666667	2	0.333333
685	male	64	2	2	2	2	2	2	2	2	2	2	2	2	2	2	4	4	4	5	100000	100000	30000	3.33333	3.33333	1
686	female	36	2	1	2	1	4	3	2	1	3	2	1	2	2	3	3	3	2	7	20000	15000	10000	2	1.5	1.33333
687	male	47	4	2	3	3	4	4	4	3	4	4	3	3	4	3	4	4	4	6	300000	300000	200000	1.5	1.5	1
688	female	20	1	2	5	3	5	3	4	4	1	1	3	4	5	4	5	4	5	6	25000	20000	18000	1.38889	1.11111	1.25
689	female	36	3	2	3	2	3	2	4	2	4	3	3	4	4	3	5	5	5	7	1000000	100000	100000	10	1	10
690	female	47	3	1	2	4	1	4	4	4	4	5	3	3	5	5	5	5	5	7	0	3000	1800	0	1.66667	0
691	male	34	2	2	2	3	2	3	3	2	2	4	4	3	4	2	2	2	2	4	5000	5000	1500	3.33333	3.33333	1
692	female	22	2	1	2	1	3	3	3	2	1	2	1	4	3	1	3	4	3	4	30000	30000	20000	1.5	1.5	1
693	female	39	4	4	4	3	5	4	4	5	4	4	3	4	4	3	5	5	5	7	500000	50000	50000	10	1	10
694	female	49	4	4	3	3	3	3	2	4	4	3	4	3	4	3	4	5	4	5	100000	30000	30000	3.33333	1	3.33333
695	female	33	2	1	2	2	3	2	2	2	3	4	3	3	4	3	3	4	4	5	50000	30000	16500	3.0303	1.81818	1.66667
696	female	38	4	2	3	3	4	3	4	4	2	3	2	3	4	2	4	4	3	3	120000	50000	120000	1	0.416667	2.4
697	female	30	4	3	3	2	4	4	5	5	5	2	4	1	4	3	4	5	5	6	50000	10000	6000	8.33333	1.66667	5
698	female	32	3	4	4	2	2	4	2	2	2	2	2	2	3	2	4	4	4	6	10000	1000	5000	2	0.2	10
699	female	32	3	4	3	2	4	4	3	1	4	2	2	4	4	5	5	5	5	7	2000	5000	7000	0.285714	0.714286	0.4
700	female	34	3	5	3	3	2	2	2	5	5	5	5	5	5	3	4	4	5	5	100000	30000	200000	0.5	0.15	3.33333
701	female	27	3	2	2	1	2	2	3	2	1	2	1	1	3	2	3	4	3	4	10000	1000	5000	2	0.2	10
702	male	34	2	3	2	2	3	1	2	2	4	3	3	3	3	2	5	5	4	5	200000	300000	99800	2.00401	3.00601	0.666667
703	male	64	4	4	5	4	4	4	3	4	3	5	5	4	5	3	5	5	5	7	7000	6000	15000	0.466667	0.4	1.16667
704	male	50	4	5	4	4	4	5	4	4	4	5	4	4	4	2	5	5	5	6	35000	30000	60000	0.583333	0.5	1.16667
705	female	24	4	4	5	3	4	3	4	5	3	4	3	3	4	3	4	4	3	5	50000	10000	35000	1.42857	0.285714	5
706	female	42	5	3	2	2	4	3	2	3	2	2	2	1	2	1	1	1	2	3	3500	3500	980	3.57143	3.57143	1
707	female	48	1	1	1	1	1	3	2	3	2	3	2	4	3	1	5	5	4	4	100000	55000	55000	1.81818	1	1.81818
708	female	45	3	3	3	3	3	2	4	4	4	4	3	3	4	3	4	4	4	4	40000	35000	30000	1.33333	1.16667	1.14286
709	male	48	1	1	1	1	1	2	1	1	3	3	3	1	3	1	4	4	4	5	100000	60000	120000	0.833333	0.5	1.66667
710	female	26	5	5	5	5	5	4	3	4	5	5	4	3	5	4	5	5	5	5	8000	3000	10000	0.8	0.3	2.66667
711	female	25	4	5	4	3	3	3	4	3	4	5	4	3	5	4	4	5	5	7	1000000	100000	100000	10	1	10
712	male	31	2	3	2	2	2	3	3	3	3	2	2	3	3	3	2	2	1	4	10000	2000	2000	5	1	5
713	female	35	2	3	2	1	3	1	1	1	3	3	2	3	4	1	5	5	5	7	150000	150000	150000	1	1	1
714	male	28	3	2	4	2	3	3	4	4	3	3	3	5	4	2	5	4	4	5	120000	120000	134800	0.890208	0.890208	1
715	male	48	3	3	3	3	4	2	2	3	3	3	3	4	3	3	4	4	4	5	5000000	3500000	4000000	1.25	0.875	1.42857
716	male	60	4	3	3	3	4	3	3	4	3	4	4	4	4	3	4	3	3	5	100000	100000	100000	1	1	1
717	male	36	3	4	3	2	3	3	2	3	3	2	3	3	3	3	2	3	3	4	10000	3000	3000	3.33333	1	3.33333
718	female	39	3	3	3	3	3	4	3	3	4	3	3	4	4	4	4	4	3	7	2000	1500	2800	0.714286	0.535714	1.33333
719	female	31	3	4	1	2	4	2	4	4	5	4	3	4	4	3	5	4	3	4	10000	3000	3000	3.33333	1	3.33333
720	female	28	2	3	4	2	4	3	4	3	3	2	3	4	4	3	5	3	5	6	50000	50000	30000	1.66667	1.66667	1
721	male	36	4	4	4	4	4	3	5	4	3	4	4	4	4	4	5	5	5	6	100000	30000	30000	3.33333	1	3.33333
722	female	44	2	2	2	2	2	3	2	2	2	2	2	2	2	2	4	4	2	5	2000	2000	1000	2	2	1
723	female	45	2	2	2	2	2	3	2	3	3	2	2	2	2	3	3	2	3	4	1000000	200000	100000	10	2	5
724	male	39	3	3	3	3	3	4	4	4	3	3	3	4	4	3	4	4	4	5	300000	150000	300000	1	0.5	2
725	female	46	4	3	4	4	4	4	4	4	4	4	4	3	4	3	4	4	4	5	800000	700000	1000000	0.8	0.7	1.14286
726	female	29	4	2	3	2	4	4	4	4	3	3	3	3	3	2	4	4	3	3	1000000	200000	100000	10	2	5
727	male	48	1	1	1	1	1	1	1	1	1	1	1	1	1	1	1	1	1	2	10000	10000	10000	1	1	1
728	male	46	2	2	2	1	3	2	2	4	1	2	2	2	3	2	4	4	4	5	1950000	1500000	1950000	1	0.769231	1.3
729	female	41	3	3	3	3	4	3	2	2	2	2	2	2	2	2	2	2	1	5	1000000	1000000	100000	10	10	1
730	male	33	5	5	5	4	5	5	5	4	4	4	3	3	4	2	5	5	5	6	100000	30000	30000	3.33333	1	3.33333
731	female	43	1	3	1	1	1	3	1	3	2	3	3	2	3	3	5	5	2	6	3000000	3000000	3000000	1	1	1
732	female	23	2	2	2	2	2	2	2	3	3	4	3	4	4	2	4	4	2	5	3000	3000	3000	1	1	1
733	female	40	2	1	2	2	1	2	3	2	1	3	2	4	3	2	3	2	2	4	50000	10000	5000	10	2	5
734	female	23	4	2	2	1	3	3	2	2	1	1	1	4	1	3	5	5	5	7	300000	60000	30000	10	2	5
735	female	59	4	2	4	1	4	2	4	2	1	4	1	1	4	1	5	5	5	3	10000	10000	4000	2.5	2.5	1
736	male	26	5	3	3	4	4	3	4	5	5	5	5	5	5	5	5	5	5	6	500000	300000	200000	2.5	1.5	1.66667
737	male	55	4	3	2	2	2	3	2	4	2	3	4	2	3	2	4	4	4	6	50000	20000	20000	2.5	1	2.5
738	female	38	1	1	1	1	1	4	1	1	1	1	1	1	1	1	1	1	1	1	40000	40000	40000	1	1	1
739	female	45	2	2	2	2	2	1	3	2	2	2	1	1	1	1	4	3	5	3	10000	1000	10000	1	0.1	10
740	female	56	4	4	4	2	4	3	4	4	4	2	3	4	3	3	4	4	4	6	500000	380000	500000	1	0.76	1.31579
741	female	22	3	1	2	1	3	2	2	3	1	3	2	4	3	1	4	4	1	7	1500	1200	1500	1	0.8	1.25
742	female	56	4	2	3	3	3	3	3	3	3	5	4	4	5	4	3	4	4	5	5000	5000	1000	5	5	1
743	female	30	2	5	3	5	3	3	2	5	5	4	5	4	3	4	4	5	1	5	500000	150000	200000	2.5	0.75	3.33333
744	male	55	3	4	3	3	3	3	4	4	4	4	4	4	4	3	4	5	4	7	20000	5000	7000	2.85714	0.714286	4
745	female	20	2	2	1	2	1	3	4	3	2	3	1	4	4	2	5	5	4	4	200000	100000	110000	1.81818	0.909091	2
746	male	20	4	4	4	2	3	5	4	5	4	4	4	4	4	3	3	2	2	4	100	1000	300	0.333333	3.33333	0.1
747	male	52	2	2	2	2	2	2	3	3	2	3	2	2	2	3	2	2	2	3	10000	10000	20000	0.5	0.5	1
748	male	41	3	3	4	3	4	3	4	4	3	3	3	3	3	3	3	3	3	4	100000	50000	80000	1.25	0.625	2
749	female	51	3	1	4	1	3	1	4	5	3	2	2	2	2	1	4	4	4	7	5000	5000	5000	1	1	1
750	male	27	5	5	5	4	5	4	4	5	4	4	4	2	4	2	5	5	5	5	10000000	50000000	5000000	2	10	0.2
751	male	51	4	5	4	3	4	4	4	4	5	4	3	3	5	4	5	5	5	5	30000	20000	30000	1	0.666667	1.5
752	male	37	5	4	3	3	5	3	4	5	5	5	5	5	5	5	5	5	5	6	1000000	100000	100000	10	1	10
753	female	39	4	3	3	3	4	4	3	1	1	1	1	1	1	1	5	5	4	7	10000	3000	70000	0.142857	0.0428571	3.33333
754	female	22	5	5	3	5	3	1	3	5	5	5	3	4	4	4	5	4	4	3	50000	20000	198000	0.252525	0.10101	2.5
755	female	33	3	4	3	3	2	5	4	4	4	5	1	3	5	3	5	5	5	7	4000	2000	4000	1	0.5	2
756	female	39	4	5	3	4	4	3	4	3	4	4	5	4	4	3	5	5	5	6	500000	100000	250000	2	0.4	5
757	male	27	2	1	1	2	1	2	1	2	3	4	4	2	4	2	4	4	4	7	100000	50000	100000	1	0.5	2
758	male	43	3	2	3	2	2	3	4	3	3	3	3	2	4	3	2	2	2	4	100000	20000	20000	5	1	5
759	male	65	1	2	1	1	1	2	1	1	1	1	1	1	1	1	5	5	5	7	200000	150000	100000	2	1.5	1.33333
760	female	42	4	3	3	2	4	3	2	4	3	3	3	4	4	2	5	5	5	7	5000	1000	1000	5	1	5
761	female	34	4	4	2	2	4	3	4	4	3	3	3	4	3	4	5	5	4	6	100000	50000	40000	2.5	1.25	2
762	female	27	3	3	3	2	4	3	3	4	3	3	3	3	4	4	4	4	4	5	400000	100000	200000	2	0.5	4
763	female	46	4	2	2	2	2	3	3	1	2	2	2	4	3	1	4	5	4	6	100000	50000	10000	10	5	2
764	male	34	4	3	4	3	3	2	3	2	4	3	3	4	3	3	5	5	5	6	2000000	2000000	2500000	0.8	0.8	1
765	female	23	1	1	1	1	1	2	2	1	1	3	2	2	4	1	5	5	5	5	300000	240000	240000	1.25	1	1.25
766	male	50	2	2	2	2	2	2	2	2	4	4	4	3	3	3	4	4	4	5	300000	300000	200000	1.5	1.5	1
767	female	33	4	4	3	4	4	3	4	4	3	3	4	3	4	4	4	4	2	5	50000	30000	16000	3.125	1.875	1.66667
768	female	32	2	3	2	2	2	3	2	2	3	3	3	3	4	2	5	4	4	5	100000	10000	40000	2.5	0.25	10
769	female	29	4	4	4	2	3	3	4	4	3	4	3	4	4	3	4	4	4	6	500000	30000	150000	3.33333	0.2	16.6667
770	female	52	4	3	4	4	4	4	4	4	4	4	4	4	4	3	4	4	4	4	0	5000	3500	0	1.42857	0
771	female	22	5	5	5	3	4	4	4	5	3	5	4	5	5	4	4	4	3	6	10000	10000	4500	2.22222	2.22222	1
772	female	23	4	2	3	2	4	2	3	4	3	4	4	4	4	3	4	5	4	6	50000	10000	25000	2	0.4	5
773	male	30	3	4	4	3	3	2	2	3	2	3	2	2	3	2	2	2	2	4	10000	15000	25000	0.4	0.6	0.666667
774	male	37	3	4	4	4	3	3	3	3	3	3	4	3	3	3	3	3	4	4	2000000	500000	1800000	1.11111	0.277778	4
775	female	33	4	4	4	4	4	3	4	4	3	3	3	3	3	3	4	3	4	5	10000	10000	10000	1	1	1
776	female	30	3	2	2	2	4	4	2	2	1	2	3	4	4	2	4	4	3	6	3000000	2000000	4000000	0.75	0.5	1.5
777	female	47	4	4	4	4	4	3	4	4	4	4	4	4	4	4	4	5	4	5	300000	300000	300000	1	1	1
778	female	42	3	3	3	3	3	4	4	4	4	4	2	4	4	3	3	3	3	5	30000	30000	30000	1	1	1
779	female	38	2	2	1	1	2	1	1	4	2	1	1	1	1	1	2	2	2	7	2000	2000	10000	0.2	0.2	1
780	male	35	1	1	1	1	1	3	1	1	1	3	3	4	3	1	5	5	5	5	200000	100000	150000	1.33333	0.666667	2
781	male	20	3	3	3	2	3	2	3	4	3	3	4	3	3	3	4	4	4	5	200000	100000	90000	2.22222	1.11111	2
782	female	39	2	2	3	2	2	2	3	5	1	1	3	2	1	2	3	4	2	2	20000	30000	29000	0.689655	1.03448	0.666667
783	female	49	4	4	4	3	4	4	5	5	5	5	3	3	4	3	5	5	5	7	500000	500000	60000	8.33333	8.33333	1
784	female	42	2	2	2	3	2	3	3	2	3	3	2	2	3	2	4	5	5	7	10000	5000	5000	2	1	2
785	female	31	3	3	2	2	3	3	3	3	4	4	3	3	4	3	4	4	4	5	20000	10000	3000	6.66667	3.33333	2
786	male	26	3	3	3	3	3	3	3	3	3	3	3	3	3	3	3	3	3	3	15000	10000	8000	1.875	1.25	1.5
787	female	23	4	2	3	2	2	3	3	5	3	4	4	5	5	2	2	5	4	5	100000	100000	40000	2.5	2.5	1
788	female	29	3	4	3	2	3	4	2	4	4	4	2	2	4	2	4	4	3	5	500000	100000	100000	5	1	5
789	male	28	2	2	2	2	2	3	4	4	2	4	2	4	4	2	5	5	4	5	500	500	500	1	1	1
790	male	31	1	2	1	2	1	1	1	1	1	1	1	1	3	1	5	5	4	6	30000	30000	50000	0.6	0.6	1
791	female	22	1	4	1	2	1	3	2	4	4	4	3	4	4	2	5	5	5	6	40000	10000	40000	1	0.25	4
792	male	31	1	2	1	2	1	1	1	1	1	1	1	1	3	1	5	5	4	6	30000	30000	50000	0.6	0.6	1
793	male	31	1	2	1	2	1	1	1	1	1	1	1	1	3	1	5	5	4	6	30000	30000	50000	0.6	0.6	1
794	female	36	1	4	5	2	4	4	2	1	2	4	1	3	4	1	5	5	5	7	3000	500	1900	1.57895	0.263158	6
795	male	57	1	1	2	2	2	2	2	2	2	2	2	2	2	2	2	2	2	4	10000	5000	2000	5	2.5	2
796	female	54	1	5	1	4	2	2	2	4	5	5	5	5	5	2	5	5	1	5	1000000	400000	700000	1.42857	0.571429	2.5
797	female	27	4	4	5	4	2	3	3	4	2	2	3	2	3	2	5	5	5	3	1000000	200000	4000000	0.25	0.05	5
798	female	40	4	4	4	3	4	3	3	4	4	4	4	4	5	2	5	5	4	5	200000	100000	98450	2.03149	1.01574	2
799	male	20	2	2	2	1	1	3	2	1	3	3	1	1	2	1	5	5	5	6	100000	50000	25000	4	2	2
800	female	41	3	3	3	3	3	3	3	5	3	3	2	4	4	2	4	4	4	5	100000	30000	40000	2.5	0.75	3.33333
801	male	30	4	3	3	5	4	4	3	2	4	4	3	4	4	3	4	5	3	6	100000	100000	50000	2	2	1
802	female	33	3	2	1	4	2	4	1	1	2	5	4	5	5	2	4	4	4	6	200000	70000	55000	3.63636	1.27273	2.85714
803	female	44	3	3	2	2	2	3	2	2	4	3	3	3	4	4	4	5	5	6	1500000	100000	1000000	1.5	0.1	15
804	male	45	3	4	2	2	2	3	3	3	4	4	3	1	4	3	4	5	5	6	1000000	100000	150000	6.66667	0.666667	10
805	female	52	4	4	4	4	4	4	4	5	4	2	4	2	4	2	5	4	4	6	20000	20000	26000	0.769231	0.769231	1
806	female	56	5	5	5	5	4	4	5	4	5	5	5	5	5	5	5	5	5	7	200000	250000	500000	0.4	0.5	0.8
807	female	60	4	4	5	4	5	4	4	4	3	3	3	4	4	1	5	5	4	6	150000	100000	50000	3	2	1.5
808	female	52	4	4	3	3	3	3	4	4	4	4	4	3	3	3	4	4	5	6	2000000	2000000	2000000	1	1	1
809	female	32	4	4	4	4	4	3	4	2	3	2	2	5	3	2	5	5	3	6	300000	200000	134800	2.22552	1.48368	1.5
810	female	32	5	3	3	3	4	4	3	5	4	4	2	4	4	4	3	3	3	5	1000000	300000	140000	7.14286	2.14286	3.33333
811	male	55	3	4	3	2	4	4	3	3	4	4	4	2	3	2	4	4	4	5	2000000	1000000	1500000	1.33333	0.666667	2
812	female	26	1	4	1	1	1	3	2	2	1	1	1	1	1	2	5	5	5	6	30000	3000	3000	10	1	10
813	female	27	4	5	4	3	4	3	3	3	4	3	3	2	4	3	4	4	4	6	100000	25000	18000	5.55556	1.38889	4
814	female	54	3	3	3	3	3	3	4	3	4	3	2	4	4	3	5	5	5	6	600000	600000	100000	6	6	1
815	female	21	5	4	4	5	4	5	4	5	4	3	4	4	5	2	5	5	5	7	30000	30000	5000	6	6	1
816	female	40	3	2	1	4	1	1	4	4	3	3	3	4	4	3	4	4	3	4	3000	5000	10000	0.3	0.5	0.6
817	male	40	2	1	2	1	2	2	2	2	1	3	3	1	3	1	5	5	5	6	50000	30000	29980	1.66778	1.00067	1.66667
818	female	38	4	3	3	3	4	3	3	4	3	3	3	4	3	4	5	4	5	6	10000	10000	2000	5	5	1
819	female	36	4	2	3	3	3	3	4	3	3	3	4	3	4	3	4	3	3	5	300000	300000	80000	3.75	3.75	1
820	male	37	1	1	1	1	1	1	1	2	5	1	1	1	1	1	5	5	5	1	15000	3000	2000	7.5	1.5	5
821	male	27	3	3	3	3	3	2	5	3	1	3	1	1	1	3	5	5	5	6	10000	10000	15000	0.666667	0.666667	1
822	male	31	4	2	3	4	4	3	2	3	2	4	4	4	4	2	4	3	2	5	50000	30000	29800	1.67785	1.00671	1.66667
823	female	31	2	2	2	1	2	2	2	2	4	4	4	3	4	3	5	5	5	6	70000	20000	52800	1.32576	0.378788	3.5
824	female	25	1	1	2	1	1	1	1	1	2	2	1	5	3	1	5	4	3	5	500	600	200	2.5	3	0.833333
825	female	21	4	5	4	3	4	4	4	5	4	4	4	4	4	3	4	5	4	6	10000	10000	7000	1.42857	1.42857	1
826	female	38	3	3	4	3	3	3	3	3	2	2	3	2	3	3	4	4	4	5	50000	60000	60000	0.833333	1	0.833333
827	male	26	3	3	3	3	3	4	3	3	3	3	4	3	3	3	3	3	3	5	100	100	200	0.5	0.5	1
828	male	32	5	4	4	1	4	2	5	1	4	5	3	5	5	1	3	4	5	3	150000	150000	87400	1.71625	1.71625	1
829	female	43	4	4	4	2	4	3	2	4	3	2	2	3	4	2	4	2	4	6	5000	5000	5500	0.909091	0.909091	1
830	male	24	4	5	4	3	4	4	4	4	5	3	3	5	5	2	5	5	4	5	100000	70000	90000	1.11111	0.777778	1.42857
831	male	37	3	4	4	3	4	4	3	3	4	3	3	3	3	3	5	4	4	5	30000	15000	25000	1.2	0.6	2
832	female	32	4	4	2	3	3	2	3	4	4	3	4	4	3	4	4	4	4	6	100000	50000	20000	5	2.5	2
833	female	40	1	2	1	2	2	3	2	2	2	4	3	1	4	2	4	4	2	5	50000	30000	28000	1.78571	1.07143	1.66667
834	male	41	4	4	3	3	3	3	3	4	4	4	3	3	4	4	3	5	5	6	300000	200000	80000	3.75	2.5	1.5
835	female	35	3	1	1	1	1	3	2	2	1	2	2	4	4	1	2	2	1	3	3000	2800	1800	1.66667	1.55556	1.07143
836	male	37	4	3	3	3	4	3	4	3	3	3	3	4	3	3	5	5	5	5	30000	15000	25000	1.2	0.6	2
837	male	54	3	3	4	2	3	3	4	4	3	3	2	2	2	3	4	4	5	7	10000	10000	5000	2	2	1
838	female	20	1	1	1	1	1	1	1	2	3	3	3	3	1	3	4	5	3	6	20000	10000	10000	2	1	2
839	female	33	2	2	2	2	2	2	2	2	2	3	3	4	3	2	4	4	4	5	2000000	1000000	2000000	1	0.5	2
840	female	30	1	1	1	1	2	2	1	3	3	1	1	4	1	1	5	2	1	5	15000	20000	5500	2.72727	3.63636	0.75
841	female	37	4	3	4	3	4	2	4	4	4	4	3	3	4	3	5	5	5	6	500000	100000	100000	5	1	5

## Sheet: Study1_Survey3
ID	gender	PSL1_1st	PSL2_1st	PSL3_1st	PSL4_1st	PSL5_1st	PSL6_1st	FOO1_1st	FOO2_1st	FOO3_1st	PSL1_2nd	PSL2_2nd	PSL3_2nd	PSL4_2nd	PSL5_2nd	PSL6_2nd	FOO1_2nd	FOO2_2nd	FOO3_2nd
1	male	3	3	4	4	3	2	4	4	4	4	5	4	4	5	3	5	5	5
2	male	4	5	4	5	5	4	4	5	3	2	5	4	4	5	4	5	5	5
3	male	3	3	4	3	3	3	4	4	4	3	4	3	4	3	3	4	4	4
4	male	2	2	3	3	3	3	4	4	3	3	3	3	3	3	3	4	4	3
5	male	3	5	4	1	4	3	5	5	5	4	4	4	3	4	4	5	5	5
6	female	1	3	3	3	3	1	3	5	5	3	4	3	3	3	4	5	5	5
7	male	2	3	2	4	3	1	3	4	5	2	4	4	5	5	3	5	4	5
8	male	3	4	4	5	4	2	4	5	4	2	3	2	4	4	2	3	4	3
9	female	4	4	2	1	4	1	5	5	4	2	4	4	1	4	1	5	5	5
10	female	1	3	4	3	3	3	1	2	2	1	1	3	1	2	2	1	1	1
11	male	3	3	3	5	4	2	4	5	4	3	3	3	4	4	2	4	3	4
12	male	2	5	1	5	4	1	5	5	5	1	3	1	5	4	1	5	5	5
13	male	4	3	1	1	4	2	5	5	5	1	1	1	3	3	2	5	5	5
14	male	3	3	3	4	4	4	4	4	4	4	4	3	4	4	4	4	4	4
15	female	3	3	3	3	4	3	5	5	4	3	3	3	4	4	3	5	5	3
16	male	4	4	4	5	5	3	4	4	3	4	5	5	5	5	4	4	5	4
17	male	4	4	3	4	4	3	3	3	3	3	4	4	4	4	3	4	4	3
18	male	4	3	3	4	4	2	4	3	2	5	5	4	5	4	3	3	5	3
19	male	1	2	3	1	2	2	5	5	5	1	1	1	3	3	2	2	3	4
20	male	4	4	2	4	4	4	5	5	5	5	5	3	5	5	5	5	5	5
21	male	4	2	2	2	2	2	5	5	5	4	4	3	4	4	1	5	5	5
22	female	5	4	4	2	5	4	5	5	5	4	4	4	3	5	4	5	5	5
23	female	5	4	4	3	3	1	5	5	5	5	5	4	3	4	3	5	5	5
24	female	1	3	1	2	2	1	4	4	4	2	4	2	4	3	1	5	5	5
25	female	4	4	3	4	4	3	5	5	4	4	4	4	3	4	4	5	5	5
26	female	2	4	3	3	4	1	5	5	5	3	2	2	1	2	1	5	5	5
27	male	3	4	1	3	3	3	3	2	2	3	3	3	3	4	3	3	2	2
28	female	3	3	3	2	3	4	4	4	3	3	3	3	2	3	3	3	4	3
29	male	2	4	3	4	4	1	5	5	5	3	4	3	4	3	2	4	4	4
30	male	2	3	3	3	3	3	5	5	4	4	2	2	3	2	3	4	5	3
31	female	4	3	4	3	3	2	4	4	4	4	5	4	3	4	3	5	5	4
32	male	5	3	5	5	5	1	5	5	5	2	4	3	4	4	1	5	5	5
33	male	1	2	1	1	2	1	3	4	3	2	3	3	3	3	1	4	4	4
34	male	3	3	3	3	3	2	5	5	3	3	3	3	3	3	3	1	5	5
35	female	3	4	2	4	4	3	5	5	4	2	3	2	4	4	2	5	5	5
36	male	4	2	3	3	4	1	3	5	5	4	5	5	5	5	1	5	5	5
37	male	1	4	4	3	3	2	4	3	4	4	4	4	4	3	3	4	4	4
38	female	2	2	2	4	4	1	3	5	3	3	4	3	5	4	1	4	4	4
39	male	4	4	4	4	4	4	5	5	5	4	4	4	4	4	3	5	5	5
40	female	4	4	1	2	5	2	5	5	5	3	4	1	4	5	4	5	5	5
41	female	1	4	3	1	3	1	5	4	3	2	3	2	2	4	1	4	4	4
42	female	3	3	3	3	3	3	3	3	3	3	3	3	4	3	3	3	3	4
43	female	3	2	3	4	3	2	5	5	5	3	3	2	4	2	3	5	5	5
44	female	2	2	3	4	4	4	5	5	5	2	3	4	2	3	2	5	5	5
45	male	3	2	3	2	2	1	4	5	4	3	2	2	3	2	1	5	5	5
46	male	5	5	5	1	2	1	3	3	2	5	5	5	1	1	1	4	4	2
47	female	2	2	5	5	5	1	5	5	5	3	5	5	5	5	2	3	3	5
48	female	2	2	2	2	2	3	4	5	5	1	3	3	1	3	1	5	5	5
49	male	2	5	4	2	4	2	4	5	5	2	4	4	5	4	2	5	5	5
50	female	2	4	3	4	5	2	4	2	3	5	3	3	2	5	3	4	3	4
51	male	2	3	3	3	4	3	4	4	4	2	4	4	3	4	3	4	4	3
52	male	1	4	4	4	4	1	5	5	5	4	4	4	4	4	4	5	5	5
53	female	4	5	3	5	5	2	5	5	3	4	4	3	5	5	2	4	3	3
54	male	3	4	2	5	4	3	3	3	4	4	2	2	3	4	2	4	4	3
55	male	4	3	3	4	5	3	4	4	5	2	4	2	4	4	1	5	5	4
56	male	3	3	4	4	4	3	4	4	4	4	4	4	3	3	3	4	4	4
57	female	4	4	4	2	3	4	3	4	3	4	4	4	3	4	4	4	4	4
58	female	5	4	4	1	4	1	1	5	1	5	3	5	5	5	3	5	5	5
59	male	1	2	2	1	2	1	4	5	5	2	2	2	2	2	2	4	4	5
60	male	5	5	5	4	5	3	4	4	4	4	5	4	4	4	3	4	3	3
61	male	1	3	3	2	3	5	4	3	3	5	5	4	3	3	5	5	5	3
62	male	2	3	4	4	5	3	4	4	5	3	4	4	4	4	3	5	5	5
63	male	1	1	2	3	2	1	5	5	5	2	3	2	1	3	1	5	5	5
64	male	5	5	5	3	5	2	5	5	5	5	5	5	4	5	3	5	5	5
65	male	2	3	4	3	4	2	4	5	4	1	3	3	2	3	2	4	4	4
66	female	4	4	3	4	3	2	4	5	4	4	4	4	5	4	2	5	5	5
67	male	5	5	5	5	5	1	5	5	5	3	5	5	5	5	1	5	5	5
68	male	4	4	2	2	3	1	5	5	4	2	2	2	2	2	2	5	5	5
69	female	4	4	3	4	4	2	5	5	5	3	3	3	4	4	3	4	4	4
70	female	2	2	3	2	3	1	5	5	5	3	3	3	3	3	1	5	5	5
71	female	2	2	2	3	2	1	4	3	3	2	3	3	3	3	2	4	4	4
72	female	2	2	5	2	5	1	3	3	3	1	5	4	4	5	2	4	4	3
73	female	3	4	4	2	4	2	1	3	5	3	2	4	2	3	2	3	4	4
74	female	3	4	4	4	4	1	4	5	5	4	4	4	4	4	2	4	4	5
75	male	1	2	3	1	1	1	5	5	5	1	1	1	2	2	1	5	5	5
76	female	2	2	2	3	2	1	5	5	3	3	3	2	3	3	3	4	4	3
77	male	4	4	4	4	4	1	5	5	5	5	3	4	4	5	3	5	5	5
78	female	4	2	3	3	5	4	5	5	5	3	2	2	2	4	1	5	5	5
79	female	1	2	1	1	2	1	5	5	5	2	2	1	2	2	1	5	5	5
80	female	4	4	2	4	4	2	4	5	3	4	2	2	4	4	2	5	5	5
81	male	2	3	3	4	4	1	5	5	3	1	3	3	2	3	1	5	3	2
82	female	2	4	4	4	4	2	5	5	5	2	4	3	4	5	3	5	5	5
83	male	1	3	3	1	3	3	3	4	3	1	3	3	3	3	1	4	4	4
84	male	4	4	4	2	5	3	5	5	4	5	5	3	3	4	5	5	5	5
85	female	5	5	5	5	5	3	5	5	5	5	5	5	5	5	3	5	5	5
86	male	4	4	4	3	4	3	5	5	5	2	3	3	4	3	3	5	5	5
87	female	2	4	2	5	4	2	4	4	4	1	4	2	4	4	1	3	5	4
88	male	4	2	2	2	2	4	5	5	5	4	3	3	2	3	5	5	5	4
89	female	5	4	3	4	5	3	5	5	5	5	5	5	5	5	2	5	5	5
90	male	3	3	3	3	3	3	3	3	3	3	3	3	3	3	3	3	3	3
91	female	2	3	3	3	3	2	3	3	3	3	4	3	4	4	3	3	3	3
92	female	2	2	2	3	4	1	5	5	4	2	3	2	4	4	3	4	5	4
93	male	1	1	3	1	4	2	5	5	4	1	3	2	4	2	1	5	5	5
94	female	5	3	4	3	4	1	5	5	5	4	3	3	3	3	1	5	5	5
95	male	1	2	1	1	1	2	5	5	4	2	2	2	2	2	2	5	5	4
96	female	3	4	4	3	4	3	5	5	5	4	5	4	5	4	4	5	4	4
97	female	3	4	4	3	4	2	5	5	4	2	4	3	2	5	3	5	5	5
98	female	3	4	3	2	4	2	5	5	4	4	5	4	3	4	1	5	5	4
99	female	4	3	4	2	3	1	5	5	4	1	2	2	1	1	3	5	5	5
100	male	1	1	1	1	1	1	5	5	5	1	1	1	1	1	1	3	3	3
101	male	4	3	2	2	3	2	5	5	4	2	2	2	2	3	3	4	4	2
102	female	5	4	5	4	4	5	1	2	2	5	3	3	4	3	5	3	1	1
103	male	1	2	2	4	5	1	5	5	4	2	3	1	1	4	1	5	5	5
104	female	5	3	3	1	3	5	4	4	4	4	2	4	2	2	5	5	5	5
105	male	3	5	4	4	5	3	5	4	3	4	3	2	4	4	1	5	4	4

## Sheet: Study2
ID	gender	age	imagery	item order	PSL1	PSL2	PSL3	PSL4	PSL5	PSL6	FOO1	FOO2	FOO3
1	male	18	haptic	3	1	1	1	1	1	1	1	1	1
2	male	18	haptic	4	2	2	2	2	2	2	4	4	2
3	female	19	haptic	1	4	1	1	4	4	3	5	3	1
4	female	18	haptic	1	2	2	2	4	3	2	5	4	3
5	male	18	haptic	4	1	1	1	1	1	1	4	4	4
6	male	19	haptic	3	1	1	1	1	1	1	1	1	1
7	female	19	haptic	2	2	3	3	2	3	2	4	4	3
8	female	18	haptic	2	1	1	1	1	4	1	1	1	1
9	female	19	haptic	3	1	3	1	1	1	1	5	5	1
10	female	no response	haptic	4	1	1	1	1	1	1	4	3	1
11	male	19	haptic	3	1	1	1	1	1	1	1	1	1
12	male	19	haptic	1	1	1	1	1	1	11	1	1	1
13	female	19	haptic	2	2	2	2	2	2	2	2	2	2
14	female	18	haptic	2	2	2	2	2	2	2	2	2	2
15	female	19	haptic	4	1	1	1	1	1	1	1	1	1
16	female	19	haptic	1	1	1	1	1	1	1	1	1	1
17	female	18	haptic	2	1	1	1	1	1	1	1	1	1
18	no response	21	haptic	4	2	2	2	2	2	2	2	2	2
19	female	19	haptic	3	3	3	3	3	3	3	4	3	2
20	male	18	haptic	3	1	1	1	1	1	2	4	3	4
21	female	18	haptic	4	2	2	2	2	2	2	2	2	2
22	male	18	haptic	3	1	1	1	1	1	1	4	4	2
23	male	18	haptic	2	3	2	1	3	2	2	5	4	4
24	female	20	haptic	1	1	1	1	1	1	1	4	4	1
25	male	18	haptic	4	1	1	1	1	2	1	1	2	1
26	female	19	haptic	1	1	1	1	1	1	1	1	1	1
27	male	18	haptic	2	2	2	2	2	2	2	2	2	2
28	female	20	haptic	4	1	1	1	1	1	1	1	1	1
29	female	18	haptic	2	1	1	1	1	1	1	1	1	1
30	male	22	haptic	3	1	1	1	1	1	1	1	1	1
31	male	18	haptic	4	2	1	1	3	2	2	3	2	4
32	male	18	haptic	3	2	2	3	2	3	2	5	4	3
33	female	19	haptic	2	1	1	2	1	2	1	2	3	2
34	male	18	haptic	3	1	1	1	1	1	1	1	2	2
35	female	18	haptic	2	1	2	2	1	1	1	4	4	2
36	female	19	haptic	1	1	1	1	1	1	1	1	1	1
37	female	18	haptic	1	1	1	1	5	3	3	4	2	1
38	female	19	haptic	3	3	1	1	1	3	1	1	3	1
39	male	19	haptic	4	1	1	1	1	1	1	2	1	2
40	female	18	haptic	1	1	1	1	1	1	1	1	1	1
41	female	19	haptic	4	1	1	1	1	1	1	1	1	1
42	female	18	haptic	1	2	2	2	2	2	2	4	1	1
43	male	19	haptic	2	1	1	1	1	1	1	1	1	1
44	female	18	haptic	1	2	2	2	2	2	2	2	2	2
45	female	19	haptic	4	1	1	1	1	1	1	4	4	3
46	female	18	haptic	1	2	2	2	2	2	2	4	5	3
47	male	18	haptic	4	1	1	1	1	1	1	4	4	3
48	male	18	haptic	3	1	1	1	1	1	1	1	1	1
49	female	18	haptic	3	2	2	2	2	2	2	2	4	2
50	male	18	haptic	2	1	3	3	1	1	1	2	1	2
51	male	19	haptic	4	1	1	1	1	1	1	4	4	3
52	female	18	haptic	3	1	1	1	2	1	2	2	2	1
53	female	18	haptic	1	2	1	1	1	3	2	4	4	3
54	female	19	haptic	2	2	1	2	1	2	1	2	2	1
55	female	18	haptic	3	3	4	2	1	2	1	3	3	2
56	female	18	haptic	4	1	1	1	1	1	1	1	1	1
57	male	18	haptic	2	1	1	1	1	1	1	1	1	1
58	male	19	haptic	4	1	1	1	1	1	1	4	1	1
59	male	19	haptic	1	1	1	1	1	1	1	2	2	2
60	female	19	haptic	2	1	1	1	1	1	1	4	4	4
61	male	18	haptic	1	2	2	1	1	1	1	3	2	2
62	female	18	haptic	2	2	2	2	3	3	2	3	2	2
63	female	19	haptic	3	1	1	1	1	1	1	1	1	1
129	male	18	haptic	4	1	1	1	1	1	1	1	1	1
130	female	19	haptic	1	2	2	2	2	2	4	2	2	2
131	female	18	haptic	3	1	2	1	1	2	1	4	2	2
132	male	18	haptic	2	3	3	3	4	4	2	3	4	4
133	female	19	haptic	1	1	1	1	1	1	1	4	3	1
134	female	18	haptic	3	2	2	2	3	2	1	5	4	4
135	male	19	haptic	3	1	1	1	1	1	1	1	1	1
136	female	18	haptic	1	2	2	2	3	4	3	4	4	4
137	female	18	haptic	4	2	1	1	2	2	2	3	3	2
138	female	18	haptic	4	2	2	2	3	3	2	3	4	4
139	female	18	haptic	1	1	1	1	1	1	1	1	1	1
140	female	19	haptic	2	2	3	4	3	3	2	5	4	4
141	female	18	haptic	3	1	2	1	1	1	2	3	3	2
142	female	18	haptic	2	1	1	1	1	1	1	1	1	1
143	male	19	haptic	1	1	1	1	3	3	2	4	3	2
144	female	19	haptic	2	1	1	1	1	1	1	1	1	1
145	male	18	haptic	1	1	1	1	1	1	1	2	2	2
146	female	18	haptic	4	1	1	1	1	1	1	2	1	1
147	female	18	haptic	4	1	1	3	3	4	2	2	2	2
148	male	19	haptic	3	2	2	2	1	2	2	4	4	2
149	male	18	haptic	2	1	1	1	1	1	1	1	1	1
150	male	19	haptic	3	2	2	2	2	2	2	2	1	3
151	female	18	haptic	2	1	1	1	1	1	1	1	1	1
152	female	18	haptic	1	3	3	3	3	3	3	5	5	3
153	male	20	haptic	1	2	4	2	1	1	1	1	1	1
154	female	21	haptic	3	2	2	1	4	4	2	2	3	2
155	female	18	haptic	4	2	2	2	2	2	2	4	2	2
156	female	18	haptic	2	1	3	3	1	3	1	4	1	2
157	male	18	haptic	3	2	2	3	3	3	3	4	4	4
158	female	18	haptic	4	1	1	2	1	3	2	4	2	4
159	female	18	haptic	1	1	1	1	1	1	1	1	1	1
160	male	18	haptic	4	2	2	1	1	1	1	2	4	3
161	female	18	haptic	3	1	1	1	1	1	1	1	1	1
162	female	19	haptic	4	4	2	2	3	4	3	5	3	3
163	female	18	haptic	4	2	2	2	2	2	3	4	4	3
164	male	18	haptic	1	1	2	1	1	1	1	2	2	2
165	male	19	haptic	2	1	2	2	2	2	1	2	2	1
166	female	18	haptic	4	1	1	1	1	1	1	2	1	1
167	male	22	haptic	1	1	1	1	1	1	1	3	1	1
168	female	18	haptic	2	2	4	4	2	3	2	4	4	3
169	female	19	haptic	1	1	1	1	1	1	1	2	2	2
170	female	19	haptic	3	2	2	2	2	2	2	2	2	2
171	female	19	haptic	2	1	1	1	1	1	1	1	1	1
172	female	18	haptic	3	2	2	2	3	2	2	2	2	2
173	female	19	haptic	3	2	3	3	1	3	2	3	3	3
174	male	19	haptic	2	4	3	1	1	1	1	4	4	5
175	female	19	haptic	3	1	2	4	2	4	1	3	3	1
176	female	18	haptic	4	3	1	1	1	2	1	4	3	3
177	female	19	haptic	2	2	2	2	1	1	2	2	2	2
178	female	18	haptic	1	3	3	4	3	4	4	4	4	3
179	male	18	haptic	4	1	2	2	2	4	2	1	1	4
180	female	18	haptic	3	1	1	1	1	2	1	1	1	1
181	male	19	haptic	1	1	1	1	1	1	1	1	1	1
182	female	19	haptic	4	2	1	1	1	1	1	2	2	2
183	female	18	haptic	3	2	3	3	2	4	4	5	4	4
184	male	19	haptic	1	1	1	1	1	1	1	4	4	2
185	male	18	haptic	2	1	1	4	1	1	1	5	5	4
186	female	19	haptic	4	1	1	1	1	1	1	1	1	1
187	male	18	haptic	1	4	1	1	1	4	1	4	3	3
188	female	18	haptic	2	3	3	3	3	4	3	3	3	3
189	male	19	haptic	2	1	3	4	5	3	1	5	3	3
190	male	19	haptic	3	2	2	2	2	2	1	2	2	2
191	female	19	haptic	2	1	1	1	1	1	1	2	2	1
192	female	19	haptic	3	1	1	1	3	1	1	4	4	1
64	female	18	no	3	1	1	1	1	1	1	1	1	1
65	female	18	no	4	1	1	1	1	1	1	1	1	1
66	female	18	no	2	2	2	2	3	2	2	2	2	2
67	female	20	no	4	4	3	3	4	5	1	4	3	1
68	female	20	no	2	1	1	1	1	1	1	1	1	1
69	female	18	no	1	2	2	2	2	2	2	2	2	2
70	male	19	no	2	1	1	1	1	1	1	1	1	1
71	female	18	no	3	1	1	1	1	1	1	1	1	1
72	female	19	no	1	2	2	2	3	3	2	3	3	3
73	female	19	no	1	1	1	1	1	2	1	2	2	1
74	female	20	no	3	1	1	1	1	2	1	1	2	1
75	female	18	no	2	1	1	1	1	1	1	1	1	1
76	male	18	no	1	2	2	2	1	1	1	1	1	1
77	female	18	no	2	1	1	1	1	2	1	1	2	1
78	female	18	no	4	1	1	1	1	1	1	2	1	1
79	female	18	no	1	2	2	2	4	2	3	3	3	3
80	male	19	no	3	2	3	2	3	4	1	1	1	2
81	male	18	no	4	1	1	1	1	1	1	1	1	1
82	female	19	no	1	1	1	1	1	1	1	1	1	1
83	female	18	no	3	1	1	1	5	1	1	1	1	1
84	female	18	no	4	1	1	1	1	1	2	1	1	1
85	female	18	no	2	1	1	1	1	1	1	1	2	1
86	female	18	no	3	1	1	1	2	2	1	2	2	2
87	female	19	no	4	2	2	2	2	2	2	3	3	2
88	male	19	no	3	2	2	2	2	2	2	2	2	2
89	female	18	no	2	1	2	1	2	1	1	2	2	2
90	female	18	no	4	1	1	1	1	1	1	1	1	1
91	male	18	no	2	1	1	1	1	1	1	1	1	1
92	male	25	no	1	1	1	1	1	1	1	1	1	1
93	female	19	no	4	2	3	3	3	3	1	4	4	3
94	female	18	no	3	3	3	3	3	4	3	4	4	3
95	male	19	no	2	1	1	1	1	1	1	1	1	1
96	female	18	no	3	1	1	1	1	1	3	1	1	1
97	female	18	no	1	2	2	2	2	2	2	3	3	2
98	female	18	no	2	1	1	1	1	1	1	1	1	1
99	female	18	no	3	1	1	1	1	1	2	1	2	1
100	female	18	no	2	2	2	2	2	2	4	4	4	2
101	female	18	no	1	3	3	3	3	3	3	3	3	3
102	male	18	no	1	1	1	1	1	1	1	2	3	2
103	female	21	no	2	1	1	1	1	1	1	1	1	1
104	female	19	no	4	1	1	1	1	1	1	1	1	1
105	female	18	no	1	1	1	1	1	1	1	1	1	1
106	male	18	no	2	2	2	2	2	2	2	2	2	2
107	male	18	no	4	2	2	2	2	2	2	2	2	2
108	female	18	no	1	1	1	1	1	1	1	1	1	1
109	male	18	no	4	1	1	1	1	3	1	1	1	1
110	female	18	no	3	2	2	2	3	3	2	2	3	2
111	female	18	no	4	1	1	1	1	1	1	1	1	1
112	female	.	no	1	1	1	1	1	1	2	2	2	1
113	female	18	no	3	1	1	1	1	1	1	1	1	1
114	female	19	no	4	1	1	1	1	1	1	1	1	1
115	female	18	no	3	1	1	1	1	1	1	2	2	1
116	female	18	no	2	1	1	2	2	1	1	2	1	1
117	female	18	no	3	1	1	1	1	1	1	1	1	1
118	female	18	no	4	1	1	1	1	1	1	4	1	3
119	female	19	no	2	1	1	1	1	1	1	1	1	1
120	female	19	no	1	1	1	1	1	1	1	1	1	1
121	male	18	no	2	2	2	1	1	2	4	4	4	1
122	male	18	no	1	1	1	1	1	1	1	1	1	1
123	female	18	no	3	1	1	1	1	1	2	3	1	3
124	male	18	no	2	3	3	3	3	3	3	3	3	3
125	male	18	no	1	1	1	1	1	1	1	1	1	1
126	female	20	no	3	1	1	1	1	1	1	3	3	1
127	female	19	no	1	1	1	1	1	1	1	1	1	1
128	female	18	no	4	1	1	1	1	1	1	1	1	1
193	female	18	no	1	1	1	1	1	1	1	1	1	1
194	female	18	no	3	1	1	1	1	1	1	1	1	1
195	female	18	no	2	2	2	2	2	2	2	2	2	2
196	male	18	no	2	1	1	1	1	1	1	1	1	1
197	female	18	no	3	1	1	1	1	1	1	1	1	1
198	female	18	no	4	3	3	3	3	3	3	3	3	3
199	female	19	no	1	1	1	1	1	1	1	1	1	1
200	male	19	no	2	1	1	1	1	1	1	1	1	1
201	female	18	no	4	2	1	1	2	1	2	3	4	2
202	female	19	no	4	3	3	3	3	3	3	3	3	3
203	female	18	no	1	1	1	1	1	1	1	4	4	3
204	female	19	no	2	2	1	1	1	1	1	1	2	1
205	female	18	no	3	1	1	1	1	1	1	1	1	1
206	female	18	no	4	1	1	1	2	1	2	2	1	1
207	female	19	no	1	1	1	1	1	1	1	1	1	1
208	female	18	no	4	2	2	2	2	2	2	2	2	2
209	male	19	no	3	1	1	1	1	1	1	4	1	1
210	male	29	no	2	2	3	1	1	2	3	2	2	1
211	female	19	no	3	2	1	1	2	1	1	1	1	1
212	male	19	no	4	1	1	1	1	1	1	1	1	1
213	male	18	no	2	1	1	3	1	1	1	1	1	1
214	male	19	no	3	4	3	1	1	1	1	5	2	4
215	male	18	no	1	1	1	1	1	1	3	1	1	1
216	female	18	no	3	1	2	1	1	2	2	4	4	2
217	female	18	no	4	1	1	1	1	1	1	1	1	1
218	male	20	no	2	1	1	1	1	1	1	1	1	1
219	male	19	no	4	3	3	3	3	2	3	1	2	2
220	male	18	no	1	1	1	1	1	1	1	1	1	1
221	female	18	no	2	2	2	2	3	3	2	4	4	3
222	male	19	no	4	1	1	1	1	1	1	2	1	1
223	male	19	no	3	1	1	1	1	1	1	4	4	1
224	male	19	no	3	1	1	4	5	4	1	1	1	5
225	female	19	no	1	1	2	1	2	1	1	2	2	1
226	male	19	no	1	1	1	1	1	1	1	1	1	1
227	male	18	no	2	1	1	1	1	1	1	2	3	3
228	male	19	no	3	1	1	1	1	1	1	1	1	1
229	male	18	no	2	3	3	4	3	3	2	3	3	3
230	female	18	no	1	1	1	1	1	1	1	1	1	1
231	female	19	no	3	1	1	2	1	3	1	4	1	1
232	female	18	no	4	1	1	1	1	1	1	1	1	1
233	male	19	no	2	1	1	1	1	1	1	1	1	1
234	female	18	no	2	2	2	2	1	2	2	2	2	2
235	female	18	no	1	1	1	1	1	1	1	1	1	1
236	male	18	no	4	1	1	1	1	1	1	1	1	1
237	female	18	no	4	1	1	1	1	1	2	2	2	2
238	male	18	no	3	1	1	1	1	1	1	1	1	1
239	female	19	no	2	2	2	2	2	2	2	2	2	2
240	female	19	no	4	2	2	2	2	2	1	2	2	2
241	male	18	no	4	1	1	1	1	1	1	1	1	1
242	female	18	no	1	1	1	1	1	1	1	1	1	1
243	male	19	no	2	2	2	2	2	2	2	1	1	1
244	female	20	no	3	1	1	1	1	1	4	2	2	4
245	male	18	no	1	1	1	1	1	1	1	2	2	1
246	male	18	no	4	1	1	1	2	1	1	1	2	1
247	female	18	no	3	1	1	1	4	4	1	1	1	1
248	male	22	no	1	2	2	2	2	2	2	4	2	2
249	female	19	no	4	1	1	1	1	1	1	1	1	1
250	male	18	no	3	1	1	1	1	1	1	1	1	1
251	male	19	no	2	1	1	1	1	1	1	1	1	1
252	female	18	no	2	1	1	1	1	1	1	1	1	1
